# Supplementary material for: Impacts of Nearby Algae on Recruitment Success and Early Microbiome Development of the Coral Acropora cytherea
Source: Environ Microbiol. 2026 Jan 15;28(1):e70241. doi: 10.1111/1462-2920.70241 (PMC12807792; doi:10.1111/1462-2920.70241)
Supplement: Supplementary file 1 — Supporting Information: S1. Similarity analysis (SIMPER) between coral larvae and other time points. Supporting Information: S2. Characteristic AVSs associated with coral larvae and recruits for the different sampling time. Supporting Information: S3. Characteristic pathways associated with coral larvae and recruits for the different sampling time. Supporting Information: S4. Details of shared ASVs between coral recruits and their algae. Shared ASVs between the control condition and their recruits are in yellow, between N. cf. megalocystum and their recruits in purple and between Lithophyllum sp. and their recruits in pink. [file EMI-28-e70241-s002.xlsx]

## Sheet: Supplementary data 1
Supplementary data 1: Similarity analysis (SIMPER) between coral larvae and other time points
Group	ASV	SIMPER	p-value	Abundance_Time	Abundance_Larvae	Family
T1: 1 month_Larvae	ASV5	0.0558982	0.000616024	0.000412555	0.0731975	Rhodobacteraceae
T1: 1 month_Larvae	ASV46	0.0535352	0.00180069	0.115396	0.000198216	Nitrincolaceae
T1: 1 month_Larvae	ASV2	0.0464926	0.000834522	0.000486336	0.0611565	Alteromonadaceae
T1: 1 month_Larvae	ASV4	0.0376799	3.54799e-05	0	0.0492029	Methylophagaceae
T1: 1 month_Larvae	ASV6	0.0331313	0.000616024	0.000172897	0.0434124	Rhodobacteraceae
T1: 1 month_Larvae	ASV3	0.0318046	3.54799e-05	0	0.0416015	Saccharospirillaceae
T1: 1 month_Larvae	ASV11	0.0253368	0.00377025	0.00470723	0.0358339	Oceanospirillaceae
T1: 1 month_Larvae	ASV53	0.0239316	0.00179159	0.0520124	0	Arcobacteraceae
T1: 1 month_Larvae	ASV9	0.0234788	3.54799e-05	0	0.0307239	Crocinitomicaceae
T1: 1 month_Larvae	ASV7	0.0212531	3.54799e-05	0	0.0278341	Methylophagaceae
T1: 1 month_Larvae	ASV19	0.0187498	3.54799e-05	0	0.0244598	Arcobacteraceae
T1: 1 month_Larvae	ASV51	0.0183131	0.00900475	0.0374424	0	Rhodobacteraceae
T1: 1 month_Larvae	ASV17	0.017988	0.000305654	0	0.0235681	Alteromonadaceae
T1: 1 month_Larvae	ASV10	0.0175557	0.00181097	0.00537393	0.0260023	Cryomorphaceae
T1: 1 month_Larvae	ASV13	0.0175141	3.54799e-05	0	0.0228029	Rhodobacteraceae
T1: 1 month_Larvae	ASV14	0.0151332	0.00151875	0.000375526	0.0199719	Litoricolaceae
T1: 1 month_Larvae	ASV12	0.0143296	3.54799e-05	0	0.0187384	Methylophagaceae
T1: 1 month_Larvae	ASV8	0.0139341	0.00232264	2.33097e-05	0.0182957	Methylophagaceae
T1: 1 month_Larvae	ASV16	0.0118696	3.54799e-05	0	0.0155396	Cellvibrionaceae
T1: 1 month_Larvae	ASV18	0.0115383	0.00227641	0.00333808	0.0170022	Rhodobacteraceae
T1: 1 month_Larvae	ASV15	0.0106777	0.00232264	5.3402e-05	0.0140111	Rhodobacteraceae
T1: 1 month_Larvae	ASV58	0.0103783	0.00179159	0.0228778	0	Vibrionaceae
T2: 2 months_Larvae	ASV1	0.0846626	0.00181097	0.01289	0.140157	Alteromonadaceae
T2: 2 months_Larvae	ASV40	0.0575183	0.00527908	0.142465	0	Rhodobacteraceae
T2: 2 months_Larvae	ASV5	0.046716	0.000107055	0.000110724	0.0731975	Rhodobacteraceae
T2: 2 months_Larvae	ASV2	0.0387275	0.000834522	0.000560954	0.0611565	Alteromonadaceae
T2: 2 months_Larvae	ASV4	0.0314165	3.54799e-05	0	0.0492029	Methylophagaceae
T2: 2 months_Larvae	ASV6	0.0276507	0.000240088	0.000130228	0.0434124	Rhodobacteraceae
T2: 2 months_Larvae	ASV3	0.0265187	3.54799e-05	0	0.0416015	Saccharospirillaceae
T2: 2 months_Larvae	ASV11	0.0228358	3.54799e-05	0	0.0358339	Oceanospirillaceae
T2: 2 months_Larvae	ASV9	0.0195768	3.54799e-05	0	0.0307239	Crocinitomicaceae
T2: 2 months_Larvae	ASV42	0.0187134	0.00527908	0.051565	0	Rhodobacteraceae
T2: 2 months_Larvae	ASV7	0.0175651	0.00180069	0.000428766	0.0278341	Methylophagaceae
T2: 2 months_Larvae	ASV10	0.0165535	0.00151875	0.000184808	0.0260023	Cryomorphaceae
T2: 2 months_Larvae	ASV19	0.0156329	3.54799e-05	0	0.0244598	Arcobacteraceae
T2: 2 months_Larvae	ASV17	0.0149988	0.000305654	0	0.0235681	Alteromonadaceae
T2: 2 months_Larvae	ASV13	0.014602	3.54799e-05	0	0.0228029	Rhodobacteraceae
T2: 2 months_Larvae	ASV14	0.0127533	0.000107055	1.35096e-05	0.0199719	Litoricolaceae
T2: 2 months_Larvae	ASV12	0.0119229	0.000616024	6.8749e-05	0.0187384	Methylophagaceae
T2: 2 months_Larvae	ASV8	0.0116133	0.00447675	4.51499e-05	0.0182957	Methylophagaceae
T2: 2 months_Larvae	ASV18	0.0107226	0.000834522	0.000324688	0.0170022	Rhodobacteraceae
T2: 2 months_Larvae	ASV41	0.0104755	0.00179159	0.0291096	0	Rhodobacteraceae
T4: 4 months_Larvae	ASV1	0.0890681	0.000240088	0.000210548	0.140157	Alteromonadaceae
T4: 4 months_Larvae	ASV5	0.0466316	3.54799e-05	0	0.0731975	Rhodobacteraceae
T4: 4 months_Larvae	ASV40	0.0404211	0.00900475	0.10069	0	Rhodobacteraceae
T4: 4 months_Larvae	ASV2	0.0388463	3.54799e-05	0	0.0611565	Alteromonadaceae
T4: 4 months_Larvae	ASV4	0.031328	3.54799e-05	0	0.0492029	Methylophagaceae
T4: 4 months_Larvae	ASV41	0.0311471	0.00179159	0.0836835	0	Rhodobacteraceae
T4: 4 months_Larvae	ASV6	0.0276152	3.54799e-05	0	0.0434124	Rhodobacteraceae
T4: 4 months_Larvae	ASV3	0.0264449	3.54799e-05	0	0.0416015	Saccharospirillaceae
T4: 4 months_Larvae	ASV42	0.0261412	0.00296409	0.0683886	0	Rhodobacteraceae
T4: 4 months_Larvae	ASV11	0.0227438	0.000107055	0.000132861	0.0358339	Oceanospirillaceae
T4: 4 months_Larvae	ASV9	0.0195225	3.54799e-05	0	0.0307239	Crocinitomicaceae
T4: 4 months_Larvae	ASV7	0.0176724	3.54799e-05	0	0.0278341	Methylophagaceae
T4: 4 months_Larvae	ASV10	0.0165686	0.000240088	1.55502e-05	0.0260023	Cryomorphaceae
T4: 4 months_Larvae	ASV19	0.0155885	3.54799e-05	0	0.0244598	Arcobacteraceae
T4: 4 months_Larvae	ASV17	0.0149577	0.000305654	0	0.0235681	Alteromonadaceae
T4: 4 months_Larvae	ASV13	0.01456	3.54799e-05	0	0.0228029	Rhodobacteraceae
T4: 4 months_Larvae	ASV14	0.0127225	3.54799e-05	0	0.0199719	Litoricolaceae
T4: 4 months_Larvae	ASV12	0.0119147	3.54799e-05	0	0.0187384	Methylophagaceae
T4: 4 months_Larvae	ASV8	0.0115924	0.000305654	0	0.0182957	Methylophagaceae
T4: 4 months_Larvae	ASV45	0.0107101	0.00296409	0.0306484	0	NA
T4: 4 months_Larvae	ASV18	0.0104789	0.000322906	0.00103614	0.0170022	Rhodobacteraceae
T6: 6 months_Larvae	ASV1	0.0841493	0.00181097	0.0192062	0.140157	Alteromonadaceae
T6: 6 months_Larvae	ASV5	0.0475798	0.000107055	9.05915e-06	0.0731975	Rhodobacteraceae
T6: 6 months_Larvae	ASV2	0.0396388	3.54799e-05	0	0.0611565	Alteromonadaceae
T6: 6 months_Larvae	ASV40	0.0346276	0.037172	0.0894027	0	Rhodobacteraceae
T6: 6 months_Larvae	ASV4	0.0319671	3.54799e-05	0	0.0492029	Methylophagaceae
T6: 6 months_Larvae	ASV6	0.0281786	3.54799e-05	0	0.0434124	Rhodobacteraceae
T6: 6 months_Larvae	ASV3	0.0269844	3.54799e-05	0	0.0416015	Saccharospirillaceae
T6: 6 months_Larvae	ASV43	0.0269485	0.00180069	0.075835	0.000372324	Alteromonadaceae
T6: 6 months_Larvae	ASV11	0.023187	0.000400597	0.000134538	0.0358339	Oceanospirillaceae
T6: 6 months_Larvae	ASV9	0.0199208	3.54799e-05	0	0.0307239	Crocinitomicaceae
T6: 6 months_Larvae	ASV42	0.0187169	0.00900475	0.0496135	0	Rhodobacteraceae
T6: 6 months_Larvae	ASV7	0.018033	3.54799e-05	0	0.0278341	Methylophagaceae
T6: 6 months_Larvae	ASV10	0.0169089	0.000107055	1.1244e-05	0.0260023	Cryomorphaceae
T6: 6 months_Larvae	ASV19	0.0158751	0.000240088	9.06783e-05	0.0244598	Arcobacteraceae
T6: 6 months_Larvae	ASV17	0.0152629	0.000305654	0	0.0235681	Alteromonadaceae
T6: 6 months_Larvae	ASV13	0.014857	3.54799e-05	0	0.0228029	Rhodobacteraceae
T6: 6 months_Larvae	ASV41	0.013626	0.00179159	0.0383354	0	Rhodobacteraceae
T6: 6 months_Larvae	ASV47	0.0130205	0.00179159	0.0361992	0	Vibrionaceae
T6: 6 months_Larvae	ASV14	0.012982	3.54799e-05	0	0.0199719	Litoricolaceae
T6: 6 months_Larvae	ASV12	0.0121578	3.54799e-05	0	0.0187384	Methylophagaceae
T6: 6 months_Larvae	ASV8	0.011829	0.000305654	0	0.0182957	Methylophagaceae
T6: 6 months_Larvae	ASV45	0.0116598	0.00179159	0.0320305	0	NA
T6: 6 months_Larvae	ASV18	0.0103489	0.00213729	0.00225797	0.0170022	Rhodobacteraceae
Similarity analysis (SIMPER) between coral recruits aged of 1 month and other time points
Group	ASV	SIMPER	p-value	Abundance_T1	Abundance_T2/4/6	Family
T1: 1 month_T2: 2 months	ASV1	0.16911	1.90323e-05	0.290578	0.01289	Alteromonadaceae
T1: 1 month_T2: 2 months	ASV40	0.0871243	0.00166609	0.0132949	0.142465	Rhodobacteraceae
T1: 1 month_T2: 2 months	ASV46	0.0709416	1.30359e-05	0.115396	8.01555e-05	Nitrincolaceae
T1: 1 month_T2: 2 months	ASV53	0.0317052	1.30359e-05	0.0520124	3.69822e-05	Arcobacteraceae
T1: 1 month_T2: 2 months	ASV42	0.0300663	0.0135782	0.0207681	0.051565	Rhodobacteraceae
T1: 1 month_T2: 2 months	ASV58	0.0119437	1.90323e-05	0.0228778	0.00313229	Vibrionaceae
T1: 1 month_T2: 2 months	ASV65	0.0110477	0.0205936	0.00418838	0.0175378	Cellvibrionaceae
T1: 1 month_T2: 2 months	ASV45	0.0109345	0.000107055	0.0052867	0.0238076	NA
T1: 1 month_T2: 2 months	ASV41	0.0108943	0.0449828	0.0170441	0.0291096	Rhodobacteraceae
T1: 1 month_T4: 4 months	ASV1	0.171736	1.30359e-05	0.290578	0.000210548	Alteromonadaceae
T1: 1 month_T4: 4 months	ASV46	0.0689974	1.30359e-05	0.115396	8.98044e-05	Nitrincolaceae
T1: 1 month_T4: 4 months	ASV40	0.0610908	0.0121518	0.0132949	0.10069	Rhodobacteraceae
T1: 1 month_T4: 4 months	ASV41	0.040513	0.00213729	0.0170441	0.0836835	Rhodobacteraceae
T1: 1 month_T4: 4 months	ASV42	0.0390484	0.00617123	0.0207681	0.0683886	Rhodobacteraceae
T1: 1 month_T4: 4 months	ASV53	0.0308521	1.30359e-05	0.0520124	2.04976e-05	Arcobacteraceae
T1: 1 month_T4: 4 months	ASV51	0.0225098	0.0168676	0.0374424	0.00453098	Rhodobacteraceae
T1: 1 month_T4: 4 months	ASV45	0.0142864	0.000715409	0.0052867	0.0306484	NA
T1: 1 month_T4: 4 months	ASV58	0.0113687	8.38759e-05	0.0228778	0.00783699	Vibrionaceae
T1: 1 month_T4: 4 months	ASV48	0.01007	3.54799e-05	0.00240858	0.0215437	Rhizobiaceae
T1: 1 month_T6: 6 months	ASV1	0.165709	1.90323e-05	0.290578	0.0192062	Alteromonadaceae
T1: 1 month_T6: 6 months	ASV46	0.0708709	1.30359e-05	0.115396	0	Nitrincolaceae
T1: 1 month_T6: 6 months	ASV43	0.0372202	3.09717e-05	0.00881212	0.075835	Vibrionaceae
T1: 1 month_T6: 6 months	ASV53	0.0316677	1.30359e-05	0.0520124	1.74977e-05	Arcobacteraceae
T1: 1 month_T6: 6 months	ASV51	0.0234728	0.00196389	0.0374424	0.00175613	Rhodobacteraceae
T1: 1 month_T6: 6 months	ASV47	0.0179948	0.00213729	0.0124167	0.0361992	Rhodobacteraceae
T1: 1 month_T6: 6 months	ASV45	0.0154421	7.23301e-05	0.0052867	0.0320305	NA
T1: 1 month_T6: 6 months	ASV41	0.0151343	0.0412366	0.0170441	0.0383354	Rhodobacteraceae
T1: 1 month_T6: 6 months	ASV55	0.0134123	0.0269006	0.00109906	0.0227227	Kiloniellaceae
Similarity analysis (SIMPER) between coral recruits aged of 2 months and other time points
Group	ASV	SIMPER	p-value	Abundance_T2	Abundance_T4/6	Family
T2: 2 months_T4: 4 months	ASV41	0.0438462	0.0282969	0.0291096	0.0836835	Rhodobacteraceae
T2: 2 months_T4: 4 months	ASV51	0.0158332	0.00900475	0.0247349	0.00453098	Rhodobacteraceae
T2: 2 months_T4: 4 months	ASV65	0.0123071	0.00352634	0.0175378	0.00206797	Cellvibrionaceae
T2: 2 months_T6: 6 months	ASV43	0.0469365	1.90323e-05	0.000333031	0.075835	Vibrionaceae
T2: 2 months_T6: 6 months	ASV47	0.0182105	0.0101217	0.0137694	0.0361992	Rhodobacteraceae
T2: 2 months_T6: 6 months	ASV51	0.0160103	0.00101983	0.0247349	0.00175613	Rhodobacteraceae
T2: 2 months_T6: 6 months	ASV65	0.0120726	0.00198111	0.0175378	0.00098912	Cellvibrionaceae
Similarity analysis (SIMPER) between coral recruits aged of 4 months and coral recruits aged of 6 months
Group	ASV	SIMPER	p-value	Abundance_T4	Abundance_T6	Family
T4: 4 months_T6: 6 months	ASV43	0.0481238	1.90323e-05	0.000503542	0.075835	Alteromonadaceae
T4: 4 months_T6: 6 months	ASV47	0.0169953	0.0282969	0.0185376	0.0361992	Vibrionaceae
T4: 4 months_T6: 6 months	ASV1	0.0120241	1.30359e-05	0.000210548	0.0192062	Rhodobacteraceae

## Sheet: Supplementary data 2
Supplementary data 2: Characteristic AVSs associated with coral larvae and recruits for the different sampling time.
otu	ASV	Time_indic	(A) Specificity	(B) Fidelity	Statistic	p value	Kingdom	Phylum	Class	Order	Family	Genus
TGGGGAATATTGCACAATGGGCGCAAGCCTGATGCAGCCATGCCGCGTGTGTGAAGAAGGCTTTCGGGTTGTAAAGCACTTTCATCAGTGAGGAAAGGTTATTGGTTAATACCCATTAACTGTGACGTTAACTGAAGAAGAAGCACCGGCTAACTCCGTGCCAGCAGCCGCGGTAATACGGAGGGTGCAAGCGTTAATCGGAATTACTGGGCGTAAAGCGCGCGTAGGTTGTTTGCTAAGCGAGATGTGAAAGCCCCGGGCTTAACCTGGGAACTGCATTTCGAACTGGCAAGCTAGAGTACAGTAGAGGGTGGCGGAATTTCCTGTGTAGCGGTGAAATGCGTAGAGATGGGAAGGAACATCAGTGGCGAAGGCGGCCACCTGGACTGATACTGACAC…	ASV 3	0	0.956	1	0.978	0.0001	Bacteria	Proteobacteria	Gammaproteobacteria	Pseudomonadales	Saccharospirillaceae	Oleibacter
TGGGGAATATTGGACAATGGGCGAAAGCCTGATCCAGCAATGCCGCGTGTGTGAAGAAGGCCTTCGGGTTGTAAAGCACTTTCAATAGGGAGGAAAAGTTATGTCCTAATACGGCATAACCCTGACGTTACCTATAGAAGAAGCACCGGCTAACTCCGTGCCAGCAGCCGCGGTAATACGGAGGGTGCAAGCGTTAATCGGAATTACTGGGCGTAAAGCGCGCGTAGGCGGTTTGCTAAGTCAGATGTGAAATCCCCGGGCTTAACCTGGGAACTGCATTTGAGACTGGTAGGCTAGAATGTGGTAGAGGTGAGTGGAATTCCAGGTGTAGCGGTGAAATGCGTAGAGATCTGGAGGAACATCAGTGGCGAAGGCGACTCACTGGGCCATTATTGACGC…	ASV4	0	1	0.833	0.913	0.0001	Bacteria	Proteobacteria	Gammaproteobacteria	Nitrosococcales	Methylophagaceae	Methylophaga
TGAGGAATATTGGTCAATGGAGGCAACTCTGAACCAGCCATGCCGCGTGCAGGAAGAATGTCCTATGGATTGTAAACTGCTTTTATTTGGGAATAAACTCCGGTACGTGTACCGGCCTGAATGTACCAAATGAATAAGCACCGGCTAACTCCGTGCCAGCAGCCGCGGTAATACGGAGGGTGCAAGCGTTATCCGGAATCATTGGGTTTAAAGGGTCCGCAGGCGGAACTATAAGTCAGTGGTGAAATCCCGTAGCTTAACTACGGAACTGCCATTGATACTGTAGTTCTTGAATTCGGTCGAAGTGGGCGGAATATGTCATGTAGCGGTGAAATGCTTAGATATGACATAGAACACCGATAGCGAAGGCAGCTCACTAGGCCTGGATTGACGCTCAGG…	ASV 9	0	1	0.833	0.913	0.0001	Bacteria	Bacteroidota	Bacteroidia	Flavobacteriales	Crocinitomicaceae	Salinirepens
TGGGGAATCTTGGACAATGGGCGCAAGCCTGATCCAGCCATGCCGCGTGAGTGATGAAGGCCTTAGGGTCGTAAAGCTCTTTCGCCAGAGATGATAATGACAGTATCTGGTAAAGAAACCCCGGCTAACTCCGTGCCAGCAGCCGCGGTAATACGGAGGGGGTTAGCGTTGTTCGGAATTACTGGGCGTAAAGCGCGCGTAGGCGGACCAGAAAGTTGGGGGTGAAATCCCGGGGCTCAACCCCGGAACTGCCTCCAAAACTCCTGATCTAGAGTTCGAGAGAGGTGAGTGGAATTCCGAGTGTAGAGGTGAAATTCGTAGATATTCGGAGGAACACCAGTGGCGAAGGCGGCTCACTGGCTCGATACTGACGCTGAGGTGCGAAAGTGTGGGGAGCAA…	ASV13	0	1	0.833	0.913	0.0001	Bacteria	Proteobacteria	Alphaproteobacteria	Rhodobacterales	Rhodobacteraceae	Tropicibacter
TGGGGAATATTGCACAATGGGGGAAACCCTGATGCAGCAACGCCGCGTGGAGGATGACACATTTCGGTGCGTAAACTCCTTTTATATAGGAAGATAATGACGGTACTATATGAATAAGCACCGGCTAACTCCGTGCCAGCAGCCGCGGTAATACGGAGGGTGCAAGCGTTACTCGGAATCACTGGGCGTAAAGAGCGTGTAGGCGGATAAATAAGTTTGAAGTGAAATCCTGTGGCTCAACCATAGAACTGCTTTGAAAACTGTTTATCTAGAATATGGGAGAGGTAGATGGAATTTCTGGTGTAGGGGTAAAATCCGTAGAGATCAGAAGGAATACCGATTGCGAAGGCGATCTACTGGAACATTATTGACGCTGAGACGCGAAAGCGTGGGGAGCAA…	ASV19	0	1	0.833	0.913	0.0001	Bacteria	Campylobacterota	Campylobacteria	Campylobacterales	Arcobacteraceae	Malaciobacter
TGGGGAATATTGGACAATGGGGGCAACCCTGATCCAGCAATGCCGCGTGTGTGAAGAAGGCCTTCGGGTTGTAAAGCACTTTCAATAGGGAGGAAAAGCTATGCGTTAATAGCGTATAGCCGTGACGTTACCTATAGAAGAAGCACCGGCTAACTCCGTGCCAGCAGCCGCGGTAATACGGAGGGTGCAAGCGTTAATCGGAATTACTGGGCGTAAAGCGCGCGTAGGCGGTTTGCTAAGTCAGATGTGAAATCCCCGGGCTCAACCTGGGAATGGCATTTGAGACTGGTAGGCTAGAATGTGGTAGAGGTGAGTGGAATTCCAGGTGTAGCGGTGAAATGCGTAGAGATCTGGAGGAACATCAGTGGCGAAGGCGACTCACTGGGCCATTATTGACGC…	ASV12	0	0.998	0.833	0.912	0.0001	Bacteria	Proteobacteria	Gammaproteobacteria	Nitrosococcales	Methylophagaceae	Methylophaga
TGGGGAATCTTAGACAATGGGGGCAACCCTGATCTAGCCATGCCGCGTGAGTGATGAAGGCCTTAGGGTCGTAAAGCTCTTTCGCCTGTGATGATAATGACAGTAGCAGGTAAAGAAACCCCGGCTAACTCCGTGCCAGCAGCCGCGGTAATACGGAGGGGGTTAGCGTTGTTCGGAATTACTGGGCGTAAAGCGCGCGTAGGCGGATTAGAAAGTTGGGGGTGAAATCCCGGGGCTCAACCTCGGAACTGCCTCCAAAACTGCTAGTCTAGAGTTCGAGAGAGGTGAGTGGAATTCCGAGTGTAGAGGTGAAATTCGTAGATATTCGGAGGAACACCAGTGGCGAAGGCGGCTCACTGGCTCGATACTGACGCTGAGGTGCGAAAGTGTGGGGAGCAA…	ASV6	0	0.998	0.833	0.912	0.0001	Bacteria	Proteobacteria	Alphaproteobacteria	Rhodobacterales	Rhodobacteraceae	HIMB11
TGGGGAATATTGGACAATGGGGGCAACCCTGATCCAGCAATGCCGCGTGTGTGAAGAAGGCCTTCGGGTTGTAAAGCACTTTCAATAGGGAGGAAAAGCTGTTGCTTAATACGTAACAGCCCTGACGTTACCTATAGAAGAAGCACCGGCTAACTCCGTGCCAGCAGCCGCGGTAATACGGAGGGTGCAAGCGTTAATCGGAATTACTGGGCGTAAAGCGCGCGTAGGCGGTTTGCTAAGTCAGATGTGAAATCCCCGGGCTCAACCTGGGAATGGCATTTGAGACTGGTAGGCTAGAATGTGGTAGAGGTGAGTGGAATTCCAGGTGTAGCGGTGAAATGCGTAGAGATCTGGAGGAACATCAGTGGCGAAGGCGACTCACTGGGCCATTATTGACGC…	ASV7	0	0.998	0.833	0.912	0.0001	Bacteria	Proteobacteria	Gammaproteobacteria	Nitrosococcales	Methylophagaceae	Methylophaga
TGGGGAATATTGCACAATGGGGGAAACCCTGATGCAGCCATGCCGCGTGTGTGAAGAAGGCCTTCGGGTTGTAAAGCACTTTCAGTTGTGAGGAAAGGTTGGTAGTTAATACCTGCCAGCTGTGACGTTAACAACAGAAGAAGCACCGGCTAACTCCGTGCCAGCAGCCGCGGTAATACGGAGGGTGCGAGCGTTAATCGGAATTACTGGGCGTAAAGCGCACGCAGGCGGCTTGTTAAGCTAGAGGTGAAAGCCCCGCGCTCAACGTGGGAACTGCCTTTAGAACTGGCAGGCTAGAGTCTTGGAGAGGGGAGTGGAATTCCAGGTGTAGCGGTGAAATGCGTAGATATCTGGAGGAACATCAGTGGCGAAGGCGGCTCCCTGGCCAAAGACTGACGC…	ASV2	0	0.995	0.833	0.91	0.0001	Bacteria	Proteobacteria	Gammaproteobacteria	Enterobacterales	Alteromonadaceae	Aestuariibacter
TAGGGAATATTGGACAATGGAGGAAACTCTGATCCAGCCATGCCGCGTGTGTGAAGAAGGCCCTAGGGTTGTAAAGCACTTTCAGTAGGGAGGAAACGCCTACGGTTAATACCCGTGGGCTATGACGTTACCTACAGAAGAAGCACCGGCTAATTTCGTGCCAGCAGCCGCGGTAATACGAAAGGTGCAAGCGTTAATCGGAATTACTGGGCGTAAAGCGTACGTAGGCGGTTGATTAAGCAGGATGTGAAAGCCCCGAGCTCAACTTGGGAACTGCATCCTGAACTGGTCAACTAGAGTACAGCAGAGGAGAGTGGAATTTCTCGTGTAGCGGTGAAATGCGTAGATATGAGAAGGAACACCAGTGGCGAAGGCGACTCTCTGGGTTGATACTGACGC…	ASV14	0	0.99	0.833	0.908	0.0001	Bacteria	Proteobacteria	Gammaproteobacteria	Pseudomonadales	Litoricolaceae	Litoricola
TGAGGAATATTGGACAATGGGCGAAAGCCTGATCCAGCCATGCCGCGTGCAGGAAGACTGCCCTATGGGTTGTAAACTGCTTTTATACGGGAAGAAACCCATCTACGTGTAGGTGGCTGACGGTACCGTAAGAATAAGCATCGGCTAACTCCGTGCCAGCAGCCGCGGTAATACGGAGGATGCAAGCGTTATCCGGAATCATTGGGTTTAAAGGGTCCGTAGGTGGATTAGTAAGTCAGAGGTGAAAGCCTGCAGCTCAACTGTAGAACTGCCTTTGATACTGCTAGTCTTGAATTATTGTGAAGTGGTTAGAATATGTAGTGTAGCGGTGAAATGCATAGATATTACATAGAATACCAATTGCGAAGGCAGATCACTAACAATATATTGACACTGATG…	ASV34	0	0.985	0.833	0.906	0.0001	Bacteria	Bacteroidota	Bacteroidia	Flavobacteriales	Flavobacteriaceae	Winogradskyella
TAAAGAATTTTGTGCAATATATGAAGGTAAGACACAGAGAGGGCACCTTGCCTAGTCCGTCAAATTAAGTGCCAGCAGACGCGGTGAAACTTAAGGGCTAGTTTTGTGGGCAAAAGCGTAAAGGGTGTGATAGGCCGTTTTAATTAAAAAGGGTTTTATAATTTAAGAAGGTAAATGGAATTTTTTTGTAGCGGTGGAATGTGTAAATAGAAAAAAGAACTTTAGACGTGAAGACTATTTATTTTTGAGATTATAGTGTGATGGCTAAAACACGAGAGTATGGGGAGCAAACA	ASV30	0	0.98	0.833	0.904	0.0001	Bacteria	Proteobacteria	Alphaproteobacteria	Rickettsiales	Mitochondria	NA
TGGGGAATATTGCACAATGGGGGGAACCCTGATGCAGCCATGCCGCGTGTGTGAAGAAGGCCTTCGGGTTGTAAAGCACTTTCAGTGGTGAGGAAAAGTTAGTAGTTAATACCTGCTAGCCGTGACGTTAACCACAGAAGAAGCACCGGCTAACTCCGTGCCAGCAGCCGCGGTAATACGGAGGGTGCGAGCGTTAATCGGAATTACTGGGCGTAAAGCGCACGCAGGCGGTTTGTTAAGCTAGATGTGAAAGCCCCGCGCTTAACGTGGGATGGTCATTTAGAACTGGCAGACTAGAGTCTTGGAGAGGGGAGTGGAATTTCTGGTGTAGCGGTGAAATGCGTAGAGATCAGAAGGAACATCAATGGCGAAGGCAGCTCTCTGGCCAAAGACTGACGC…	ASV17	0	0.967	0.833	0.898	0.0002	Bacteria	Proteobacteria	Gammaproteobacteria	Enterobacterales	Alteromonadaceae	NA
TGGGGAATATTGCACAATGGGGGGAACCCTGATGCAGCCATGCCGCGTGTGTGAAGAAGGCCTTCGGGTTGTAAAGCACTTTCAGTGGTGAGGAAAAGTGTGTAGTTAATACCTGCACACCGTGACGTTAACCACAGAAGAAGCACCGGCTAACTCCGTGCCAGCAGCCGCGGTAATACGGAGGGTGCGAGCGTTAATCGGAATTACTGGGCGTAAAGCGCACGCAGGCGGTTTGTTAAGCTAGATGTGAAAGCCCCGCGCTTAACGTGGGATGGTCATTTAGAACTGGCAGACTAGAGTCTTGGAGAGGGGAGTGGAATTTCTGGTGTAGCGGTGAAATGCGTAGAGATCAGAAGGAACATCAATGGCGAAGGCAGCTCTCTGGCCAAAGACTGACGC…	ASV23	0	0.789	1	0.888	0.0001	Bacteria	Proteobacteria	Gammaproteobacteria	Enterobacterales	Alteromonadaceae	NA
TGGGGAATATTGGACAATGGGGGCAACCCTGATCCAGCAATGCCGCGTGTGTGAAGAAGGCCTTCGGGTTGTAAAGCACTTTCATTGAGGAGGAAAAGCTATTGCTTAATACGTAATAGCCGTGACGTTACTCAAAGAAGAAGCACCGGCTAACTCCGTGCCAGCAGCCGCGGTAATACGGAGGGTGCGAGCGTTAATCGGAATTACTGGGCGTAAAGCGCGCGTAGGCGGTTTGCTAAGTCAGATGTGAAATCCCCGGGCTTAACCTGGGAACTGCATTTGAGACTGGTAGGCTAGAGTGTGGTAGAGGTGAGTGGAATTTCAGGTGTAGCGGTGAAATGCGTAGAGATCTGAAGGAACATCAGTGGCGAAGGCGACTCACTGGGCCATTACTGACGC…	ASV8	0	1	0.667	0.816	0.0001	Bacteria	Proteobacteria	Gammaproteobacteria	Nitrosococcales	Methylophagaceae	Methylophaga
TGGGGAATCTTGGACAATGGGGGCAACCCTGATCCAGCCATGCCGCGTGAGTGATGAAGGCCTTAGGGTCGTAAAGCTCTTTCGCCTGTGATGATAATGACAGTAGCAGGTAAAGAAACCCCGGCTAACTCCGTGCCAGCAGCCGCGGTAATACGGAGGGGGTTAGCGTTGTTCGGAATTACTGGGCGTAAAGCGCGCGTAGGCGGATTAGTCAGTTAGAGGTGAAATCCCAGGGCTCAACCCTGGAACTGCCTTTAATACTGCTAGTCTTGAGTTCGAGAGAGGTGAGTGGAATTCCGAGTGTAGAGGTGAAATTCGTAGATATTCGGAGGAACACCAGTGGCGAAGGCGGCTCACTGGCTCGATACTGACGCTGAGGTGCGAAAGTGTGGGGAGCAA…	ASV15	0	0.998	0.667	0.816	0.0001	Bacteria	Proteobacteria	Alphaproteobacteria	Rhodobacterales	Rhodobacteraceae	Nautella
TGGGGAATATTGCACAATGGGCGCAAGCCTGATGCAGCCATGCCGCGTGTATGAAGAAGGCCTTCGGGTTGTAAAGTACTTTCAGCAGTGAGGAAGGTGGATGTGTTAATAGCACATTCATTTGACGTTAGCTGCAGAAGAAGCACCGGCTAACTCCGTGCCAGCAGCCGCGGTAATACGGAGGGTGCGAGCGTTAATCGGAATTACTGGGCGTAAAGCGCATGCAGGTGGTTTGTTAAGTCAGATGTGAAAGCCCGGGGCTCAACCTCGGAATTGCATTTGAAACTGGCAGACTAGAGTACTGTAGAGGGGGGTAGAATTTCAGGTGTAGCGGTGAAATGCGTAGAGATCTGAAGGAATACCGGTGGCGAAGGCGGCCCCCTGGACAGATACTGACAC…	ASV33	0	0.997	0.667	0.815	0.0001	Bacteria	Proteobacteria	Gammaproteobacteria	Enterobacterales	Vibrionaceae	Vibrio
TGGGGAATATTGCACAATGGGCGAAAGCCTGATGCAGCCATGCCGCGTGTGTGAAGAAGGCCTTCGGGTTGTAAAGCACTTTCAGTAGGGAGGAAGGTTTAGTAGTTAATACCTGCTAGATTTGACGTTACCTACAGAAGAAGCACCGGCTAACTCCGTGCCAGCAGCCGCGGTAATACGGAGGGTGCGAGCGTTAATCGGAATTACTGGGCGTAAAGCGTACGCAGGCGGCCATTTAAGTCAGATGTGAAAGCCCCGGGCTCAACCTGGGAACTGCATTTGAAACTGGATGGCTAGAGTGCGGCAGAGGGTGGTAGAATTTCAGGTGTAGCGGTGAAATGCGTAGAGATCTGAAGGAATACCGATGGCGAAGGCAGCCACCTGGGCCGACACTGACGC…	ASV31	0	0.993	0.667	0.814	0.0001	Bacteria	Proteobacteria	Gammaproteobacteria	Enterobacterales	Pseudoalteromonadaceae	Psychrosphaera
TGGGGAATATTGCACAATGGGCGCAAGCCTGATGCAGCCATGCCGCGTGTGTGAAGAAGGCTCTAGGGTTGTAAAGCACTTTCAGAAGGGAGGAAAGGTTGTAAGTTAATACCTTGCAACTGTGACGTTACCTTCAGAAGAAGCACCGGCTAACTCCGTGCCAGCAGCCGCGGTAATACGGAGGGTGCAAGCGTTAATCGGAATTACTGGGCGTAAAGCGCGCGTAGGTGGCTTGTTAAGCGGAATGTGAAAGCCCCGGGCTCAACCTGGGAACTGCATTGCGAACTGGCAAGCTAGAGTACAGTAGAGGGTAGTGGAATTTCCTGTGTAGCGGTGAAATGCGTAGAGATGGGAAGGAACATCAGTGGCGAAGGCGACTGCCTGGACTGATACTGACAC…	ASV20	0	0.989	0.667	0.812	0.0001	Bacteria	Proteobacteria	Gammaproteobacteria	Pseudomonadales	Saccharospirillaceae	Thalassolituus
TGGGGAATATTGCACAATGGGCGCAAGCCTGATGCAGCCATGCCGCGTGTGTGAAGAAGGCCTTCGGGTTGTAAAGCACTTTCAGTAGGGAGGAAAGGTTGTAGATTAATACTCTGCAGCTGTGACGTTACCTACAGAAGAAGCACCGGCTAACTCCGTGCCAGCAGCCGCGGTAATACGGAGGGTGCAAGCGTTAATCGGAATTACTGGGCGTAAAGCGCGCGTAGGCGGCTTGTTAAGCCAGATGTGAAAGCCCCGGGCTTAACCTGGGAACTGCATTTGGAACTGGCAGGCTAGAGTACAGAAGAGGGTGGTAGAATTTCCTGTGTAGCGGTGAAATGCGTAGATATAGGAAGGAATACCAGTGGCGAAGGCGGCCACCTGGTCTGATACTGACGC…	ASV35	0	0.977	0.667	0.807	0.0001	Bacteria	Proteobacteria	Gammaproteobacteria	Pseudomonadales	Oceanospirillaceae	Oceanospirillum
TGGGGAATATTGGACAATGGGGGGAACCCTGATCCAGCCATGCCGCGTGTGTGAAGAAGGCCTTCGGGTTGTAAAGCACTTTCAGATGTGAGGAAAGGTGAGTAGTTAATACCTGCTTACTGTGACGTTAGCATCAGAAGAAGGACCGGCTAACTCCGTGCCAGCAGCCGCGGTAATACGGAGGGTCCGAGCGTTAATCGGAATTACTGGGCGTAAAGCGCGCGTAGGTGGTTTTGTCAGTCAGATGTGAAAGCCCAGGGCTCAACCTTGGAACTGCACCTGATACTGCAAGACTAGAGTACAATAGAGGGGAGTGGAATTTCCGGTGTAGCGGTGAAATGCGTAGAGATCGGAAGGAACACCAGTGGCGAAGGCGACTCCCTGGATTGATACTGACAC…	ASV25	0	0.958	0.667	0.799	0.0002	Bacteria	Proteobacteria	Gammaproteobacteria	Pseudomonadales	Nitrincolaceae	Marinobacterium
TGAGGAATATTGGACAATGGACGAAAGTCTGATCCAGCTATGCCGCGTGCAGGATGACGGCCCTATGGGTTGTAAACTGCTTTTATACAGGAAGAAAAACTCCGACGTGTCGGAACTTGACGGTACTGTAAGAATAAGGATCGGCTAACTCCGTGCCAGCAGCCGCGGTAATACGGAGGATCCAAGCGTTATCCGGAATCATTGGGTTTAAAGGGTCCGTAGGCGGTTTTTTAAGTCAGAGGTGAAATCCTGCAGCTCAACTGTAGAATTGCCTTTGATACTGAAAGACTTGAGTTATTGTGAAGTGGTTAGAATGTGTGGTGTAGCGGTGAAATGCATAGATATCACACAGAATACCAATTGCGAAGGCAGATCACTAACAATATACTGACGCTCAGG…	ASV250	0	0.947	0.667	0.795	0.0001	Bacteria	Bacteroidota	Bacteroidia	Flavobacteriales	Flavobacteriaceae	NS4 marine group
TGGGGAATATTGGACAATGGGCGCAAGCCTGATCCAGCCATACCGCGTGTGTGAAGAAGGCTTTCGGGTTGTAAAGCACTTTAAGTAAGGAGGAAAAGATTGTAGTTAATACCTGCAATCCGTGACGTTACTTACAGAATAAGGACCGGCTAATTCCGTGCCAGCAGCCGCGGTAATACGGAAGGTCCAAGCGTTAATCGGAATTACTGGGCGTAAAGCGCGCGTAGGTGGTTTTTTAAGTTGGATGTGAAAGCCCTGGGCTCAACCTAGGAACTGCATCCAAAACTAGATGACTAGAGTACGAAAGAGGGAAGTAGAATTCACAGTGTAGCGGTGGAATGCGTAGATATTGTGAAGAATACCAATGGCGAAGGCAGCTTCCTGGTTCTGTACTGACAC…	ASV173	0	0.94	0.667	0.792	0.0004	Bacteria	Proteobacteria	Gammaproteobacteria	Pseudomonadales	SAR86 clade	NA
TAGGGAATATTGGACAATGGAGGAAACTCTGATCCAGCCATGCCGCGTGTGTGAAGAAGGCCCTAGGGTTGTAAAGCACTTTCAGTAGGGAGGAAACGCCTACGGTTAATACCCGTAGGCTATGACGTTACCTACAGAAGAAGCACCGGCTAATTTCGTGCCAGCAGCCGCGGTAATACGAAAGGTGCAAGCGTTAATCGGAATTACTGGGCGTAAAGCGTACGTAGGCGGTTGATTAAGCAGGATGTGAAAGCCCCGAGCTCAACTTGGGAACTGCATCCTGAACTGGTCAACTAGAGTACAGCAGAGGAGAGTGGAATTTCTCGTGTAGCGGTGAAATGCGTAGATATGAGAAGGAACACCAGTGGCGAAGGCGACTCTCTGGGTTGATACTGACGC…	ASV22	0	0.985	0.5	0.702	0.0004	Bacteria	Proteobacteria	Gammaproteobacteria	Pseudomonadales	Litoricolaceae	Litoricola
TGGGGAATCTTAGACAATGGGCGCAAGCCTGATCTAGCCATGCCGCGTGAGTGACGAAGGCCTTAGGGTCGTAAAGCTCTTTCGCCAGGGATGATAATGACAGTACCTGGTAAAGAAACCCCGGCTAACTCCGTGCCAGCAGCCGCGGTAATACGGAGGGGGTTAGCGTTGTTCGGAATTACTGGGCGTAAAGCGCACGTAGGCGGACTGGAAAGTTGGGGGTGAAATCCCGGGGCTCAACCTCGGAACTGCCTCCAAAACTACTAGTCTAGAGTTCGAGAGAGGTGAGTGGAATTCCGAGTGTAGAGGTGAAATTCGTAGATATTCGGAGGAACACCAGTGGCGAAGGCGGCTCACTGGCTCGATACTGACGCTGAGGTGCGAAAGTGTGGGGAGCAA…	ASV27	0	0.631	0.667	0.648	0.0015	Bacteria	Proteobacteria	Alphaproteobacteria	Rhodobacterales	Rhodobacteraceae	Donghicola
TGGGGAATATTGGACAATGGGGGCAACCCTGATCCAGCAATGCCGCGTGTGTGATGAAGGCCCTAGGGTTGTAAAGCACTTTCACTGGTGAAGATGATGACGGTAACCAGAGAAGAAGCCCCGGCTAACTTCGTGCCAGCAGCCGCGGTAATACGAAGGGGGCGAGCGTTGTTCGGAATTACTGGGCGTAAAGGGCGCGTAGGCGGCTCTTTAAGTTAGGCGTGAAAGCCCCGGGCTCAACCTGGGAACTGCGCTTAAGACTGGAGAGCTAGAAAACGGAAGAGGGTAGTGGAATTCCCAGTGTAGAGGTGAAATTCGTAGATATTGGGAAGAACACCAGTGGCGAAAGCGGCTACCTGGTCCGGATTTGACGCTGAGGCGCGAAAGCGTGGGGAGCAA…	ASV39	0	0.627	0.667	0.647	0.0018	Bacteria	Proteobacteria	Alphaproteobacteria	Puniceispirillales	SAR116 clade	NA
TGGGGAATATTGGACAATGGAGGAAACTCTGATCCAGCAATGCCGCGTGTGTGATGAAGGCCCTAGGGTTGTAAAGCACTTTCATTGGTGAAGATGATGACGGTAACCAAAGAAGAAGCCCCGGCTAACTTCGTGCCAGCAGCCGCGGTAATACGAAGGGGGCGAGCGTTGTTCGGAATTACTGGGCGTAAAGGGAGCGCAGGCGGTTCATTTAGTTAGGCGTGAAAGCCCCGGGCTCAACCTGGGAACTGCGCTTAATACTGATGAACTAGAAAACAGAAGAGGATAGTGGAATTCCCAGTGTAGAGGTGAAATTCGTAGATATTGGGAAGAACACCGGTGGCGAAAGCGGCTATCTGGTCTGATTTTGACGCTGAGGCTCGAAAGCGTGGGGAGCAA…	ASV272	0	0.677	0.5	0.582	0.0085	Bacteria	Proteobacteria	Alphaproteobacteria	Puniceispirillales	SAR116 clade	NA
TGGGGAATCTTGGACAATGGGCGCAAGCCTGATCCAGCCATGCCGCGTGAGTGATGAAGGCCTTAGGGTCGTAAAGCTCTTTCGCCAGAGATGATAATGACAGTATCTGGTAAAGAAACCCCGGCTAACTCCGTGCCAGCAGCCGCGGTAATACGGAGGGGGTTAGCGTTGTTCGGAATTACTGGGCGTAAAGCGCGCGTAGGCGGATTAGTAAGTTAGAGGTGAAATCCCGGGGCTCAACCCCGGAACTGCCTTTAATACTGCTAGTCTTGAGTTCGAGAGAGGTGAGTGGAATTCCGAGTGTAGAGGTGAAATTCGTAGATATTCGGAGGAACACCAGTGGCGAAGGCGGCTCACTGGCTCGATACTGACGCTGAGGTGCGAAAGTGTGGGGAGCAA…	ASV5	0	0.493	0.667	0.573	0.0117	Bacteria	Proteobacteria	Alphaproteobacteria	Rhodobacterales	Rhodobacteraceae	Thalassobius
TGGGGAATCTTGGACAATGGGCGCAAGCCTGATCCAGCCATGCCGCGTGAGTGATGAAGGCCTTAGGGTCGTAAAGCTCTTTCGCCAGAGATGATAATGACAGTATCTGGTAAAGAAACCCCGGCTAACTCCGTGCCAGCAGCCGCGGTAATACGGAGGGGGTTAGCGTTGTTCGGAATTACTGGGCGTAAAGCGCGCGTAGGCGGATTAGTCAGTTAGAGGTGAAATCCCGGGGCTCAACCCCGGAACTGCCTTTAATACTGCTAGTCTTGAGTTCGAGAGAGGTGAGTGGAATTCCGAGTGTAGAGGTGAAATTCGTAGATATTCGGAGGAACACCAGTGGCGAAGGCGGCTCACTGGCTCGATACTGACGCTGAGGTGCGAAAGTGTGGGGAGCAA…	ASV21	0	0.472	0.667	0.561	0.0124	Bacteria	Proteobacteria	Alphaproteobacteria	Rhodobacterales	Rhodobacteraceae	Thalassobius
TGGGGAATCTTGCACAATGGAGGAAACTCTGATGCAGCGATGCCGCGTGAGTGAAGAAGGCCTTTGGGTTGTAAAGCTCTTTCGTCGGGGAAGAAAATGACTGTACCCGAATAAGAAGGTCCGGCTAACTTCGTGCCAGCAGCCGCGGTAATACGAAGGGACCTAGCGTAGTTCGGAATTACTGGGCTTAAAGAGTTCGTAGGTGGTTGAAAAAGTTGGTGGTGAAATCCCAGAGCTTAACTCTGGAACTGCCATCAAAACTTTTCAGCTAGAGTATGATAGAGGAAAGCAGAATTTCTAGTGTAGAGGTGAAATTCGTAGATATTAGAAAGAATACCAATTGCGAAGGCAGCTTTCTGGATCATTACTGACACTGAGGAACGAAAGCATGGGTAGCGA…	ASV187	0	0.631	0.333	0.459	0.0397	Bacteria	Proteobacteria	Alphaproteobacteria	SAR11 clade	Clade I	Clade Ia
TGGGGAATATTGCACAATGGGCGAAAGCCTGATGCAGCAACGCCGCGTGGAGGATGACACATTTCGGTGCGTAAACTCCTTTTATATAGGAAGATAATGACGGTACTATATGAATAAGCGCCGGCTAACTCCGTGCCAGCAGCCGCGGTAATACGGAGGGCGCAAGCGTTACTCGGAATCACTGGGCGTAAAGAGCGTGTAGGCGGGTTAATAAGTTTGAAGTGAAATCCTATGGCTCAACCATAGAACTGCTTTGAAAACTGTTAATCTAGAGTATGGGAGAGGTAGATGGAATTTCTGGTGTAGGGGTAAAATCCGTAGAGATCAGAAGGAATACCGATTGCGAAGGCGATCTACTGGAACATTACTGACGCTGAGACGCGAAAGCGTGGGGAGCAA…	ASV129	1	0.951	1	0.975	0.0001	Bacteria	Campylobacterota	Campylobacteria	Campylobacterales	Arcobacteraceae	NA
TGGGGAATATTGCACAATGGGGGAAACCCTGATGCAGCAACGCCGCGTGGAGGATGACACATTTCGGTGCGTAAACTCCTTTTATATAGGAAGATAATGACGGTACTATATGAATAAGCGCCGGCTAACTCCGTGCCAGCAGCCGCGGTAATACGGAGGGCGCAAGCGTTACTCGGAATCACTGGGCGTAAAGAGCGTGTAGGCGGGTTAATAAGTTTGAAGTGAAATCCTATGGCTCAACCATAGAACTGCTTTGAAAACTGTTAACCTAGAATATGGGAGAGGTAGATGGAATTTCTGGTGTAGGGGTAAAATCCGTAGAGATCAGAAGGAATACCGATTGCGAAGGCGATCTACTGGAACATTATTGACGCTGAGACGCGAAAGCGTGGGGAGCAA…	ASV53	1	1	0.941	0.97	0.0001	Bacteria	Campylobacterota	Campylobacteria	Campylobacterales	Arcobacteraceae	Malaciobacter
TGGGGAATATTGCACAATGGGGGAAACCCTGATGCAGCCATGCCGCGTGTGTGAAGAAGGCCTTCGGGTTGTAAAGCACTTTCAGCAGTGAGGAAAGGTTAGTAGTTAATACCTGCTAGCTGTGACGTTAACTGCAGAAGAAGCACCGGCTAACTCCGTGCCAGCAGCCGCGGTAATACGGAGGGTGCAAGCGTTAATCGGAATTACTGGGCGTAAAGCGCGCGTAGGTGGTTCAGTCAGTCAGATGTGAAAGCCCCGGGCTCAACCTGGGAACTGCACCTGATACTGCTGAACTAGAGTACGGTAGAGGGTAGTGGAATTTCCTGTGTAGCGGTGAAATGCGTAGATATAGGAAGGAACACCAGTGGCGAAGGCGACTGCCTGGACTGATACTGACAC…	ASV46	1	0.999	0.941	0.969	0.0001	Bacteria	Proteobacteria	Gammaproteobacteria	Pseudomonadales	Nitrincolaceae	Marinobacterium
TGGGGAATATTGCACAATGGGGGAAACCCTGATGCAGCCATGCCGCGTGTGTGAAGAAGGCCTTCGGGTTGTAAAGCACTTTCAGCAGTGAGGAAAGGTTAGTAGTTAATACCTGCTAGCTGTGACGTTAACTGCAGAAGAAGCACCGGCTAACTCCGTGCCAGCAGCCGCGGTAATACGGAGGGTGCGAGCGTTAATCGGAATTACTGGGCGTAAAGCGCGCGTAGGTGGTTCAGTCAGTCAGATGTGAAAGCCCCGGGCTCAACCTGGGAACTGCACCTGATACTGCTGAACTAGAGTACGGTAGAGGGCAGTGGAATTTCCTGTGTAGCGGTGAAATGCGTAGATATAGGAAGGAACACCAGTGGCGAAGGCGACTGCCTGGACTGATACTGACAC…	ASV97	1	0.996	0.941	0.968	0.0001	Bacteria	Proteobacteria	Gammaproteobacteria	Pseudomonadales	Nitrincolaceae	Marinobacterium
TGGGGAATCTTGGACAATGGGGGCAACCCTGATCCAGCCATGCCGCGTGAGTGATGAAGGCCCTAGGGTCGTAAAGCTCTTTCGCCTGTGAAGATAATGACTGTAGCAGGTAAAGAAACCCCGGCTAACTCCGTGCCAGCAGCCGCGGTAATACGGAGGGGGTTAGCGTTGTTCGGAATTACTGGGCGTAAAGCGCGCGTAGGCGGACTGGAAAGTTGGGGGTGAAATCCCAGGGCTCAACCCTGGAACTGCCTCCAAAACTATCAGTCTAGAGTTCGAGAGAGGTGAGTGGAATTCCGAGTGTAGAGGTGAAATTCGTAGATATTCGGAGGAACACCAGTGGCGAAGGCGGCTCACTGGCTCGATACTGACGCTGAGGTGCGAAAGTGTGGGGAGCAA…	ASV108	1	0.993	0.941	0.967	0.0001	Bacteria	Proteobacteria	Alphaproteobacteria	Rhodobacterales	Rhodobacteraceae	Epibacterium
TGGGGAATATTGCGCAATGGAGGAAACTCTGACGCAGCCATGCCGCGTGAGTGAAGAAGGCCTTAGGGTTGTAAAGCTCTTTCAGATGTGATGATGATGACAGTAGCATCAAAAGAAGTTCCGGCTAACTTCGTGCCAGCAGCCGCGGTAATACGAAGGGAACTAGCGTTGTTCGGATTTACTGGGCGTAAAGAGCACGTAGGCGGATTGGTCAGTTGGGGGTGAAAGCCCGGAGCTCAACTCCGGAACTGCCTTCAATACTACCAATCTAGAGTCCGTAAGGGGGTGGTGGAATTCCGAGTGTAGAGGTGAAATTCGTAGATATTCGGAGGAACACCAGTGGCGAAGGCGACCACCTGGTACGGTACTGACGCTGAGGTGCGAAAGCGTGGGGAGCAA…	ASV171	1	0.989	0.941	0.965	0.0001	Bacteria	Proteobacteria	Alphaproteobacteria	Rhodospirillales	Terasakiellaceae	Terasakiella
TGGGGAATATTGCACAATGGGGGAAACCCTGATGCAGCCATGCCGCGTGTGTGAAGAAGGCCTTCGGGTTGTAAAGCACTTTCAGCGAGGAGGAAGGGTTAGTAGTTAATACCTGCTAGCTTTGACGTTACTCGCAGAAGAAGCACCGGCTAACTCCGTGCCAGCAGCCGCGGTAATACGGAGGGTGCGAGCGTTAATCGGAATTACTGGGCGTAAAGCGTACGCAGGCGGTCATTTAAGTCAGATGTGAAAGCCCCGGGCTCAACCTGGGAACTGCATTTGAAACTGGATGACTAGAGTGCGACAGAGGGTGGTAGAATTTCAGGTGTAGCGGTGAAATGCGTAGAGATCTGAAGGAATACCGATGGCGAAGGCAGCCACCTGGGTCGACACTGACGC…	ASV134	1	0.92	1	0.959	0.0001	Bacteria	Proteobacteria	Gammaproteobacteria	Enterobacterales	Pseudoalteromonadaceae	Algicola
TGGGGAATATTGCACAATGGGCGCAAGCCTGATGCAGCCATGCCGCGTGTGTGAAGAAGGCCTTCGGGTTGTAAAGCACTTTCAGTCGTGAGGAAGGTAGTGTAGTTAATAGCTGCATTACTTGACGTTAGCGACAGAAGAAGCACCGGCTAACTCCGTGCCAGCAGCCGCGGTAATACGGAGGGTGCGAGCGTTAATCGGAATTACTGGGCGTAAAGCGCATGCAGGTGGTTTGTTAAGTCAGATGTGAAAGCCCGGGGCTCAACCTCGGAATAGCATTTGAAACTGGCAGACTAGAGTACTGTAGAGGGGGGTAGAATTTCAGGTGTAGCGGTGAAATGCGTAGAGATCTGAAGGAATACCGGTGGCGAAGGCGGCCCCCTGGACAGATACTGACAC…	ASV167	1	0.703	0.882	0.787	0.0001	Bacteria	Proteobacteria	Gammaproteobacteria	Enterobacterales	Vibrionaceae	Vibrio
TGGGGAATCTTGGACAATGGGCGCAAGCCTGATCCAGCCATGCCGCGTGAGTGATGAAGGCCTTAGGGTCGTAAAGCTCTTTCGCCAGAGATGATAATGACAGTATCTGGTAAAGAAACCCCGGCTAACTCCGTGCCAGCAGCCGCGGTAATACGGAGGGGGTTAGCGTTGTTCGGAATTACTGGGCGTAAAGCGCGCGTAGGCGGACCAGAAAGTTAGGGGTGAAATCCCGGGGCTCAACCCCGGAACTGCCTCTAAAACTCCTGATCTAGAGTTCGAGAGAGGTGAGTGGAATTCCGAGTGTAGAGGTGAAATTCGTAGATATTCGGAGGAACACCAGTGGCGAAGGCGGCTCACTGGCTCGATACTGACGCTGAGGTGCGAAAGTGTGGGGAGCAA…	ASV310	1	0.992	0.471	0.683	0.0027	Bacteria	Proteobacteria	Alphaproteobacteria	Rhodobacterales	Rhodobacteraceae	Tropicibacter
TGGGGAATCTTGGACAATGGGGGCAACCCTGATCCAGCCATGCCGCGTGAGTGATGAAGGCCCTAGGGTCGTAAAGCTCTTTCGCCAGGGATGATAATGACAGTACCTGGTAAAGAAACCCCGGCTAACTCCGTGCCAGCAGCCGCGGTAATACGGAGGGGGTTAGCGTTGTTCGGAATTACTGGGCGTAAAGCGCGCGTAGGCGGATTAGTCAGTCAGAGGTGAAATCCCAGGGCTCAACCCTGGAACTGCCTTTGATACTGCTAGTCTTGAGTTCGAGAGAGGTGAGTGGAATTCCGAGTGTAGAGGTGAAATTCGTAGATATTCGGAGGAACACCAGTGGCGAAGGCGGCTCACTGGCTCGATACTGACGCTGAGGTGCGAAAGTGTGGGGAGCAA…	ASV235	1	0.768	0.353	0.521	0.0027	Bacteria	Proteobacteria	Alphaproteobacteria	Rhodobacterales	Rhodobacteraceae	Maritimibacter
TGGGGAATTTTCCGCAATGGGCGAAAGCCTGACGGAGCAATACCGCGTGAGGGAGGAAGGCTCTTGGGTTGTAAACCTCTTTTCTCAAGGAAGAACACAATGACGGTACTTGAGGAATAAGCATCGGCTAACTCCGTGCCAGCAGCCGCGGTAATACGGAGGATGCAAGCGTTATCCGGAATGATTGGGCGTAAAGCGTCCGCAGGTGGTCTTGTAAGTCTGCTGTTAAAGCGTGAGGCTCAACCTCATATGGGCGGTGGAAACTACAAAACTAGAGTACGTTCGGGGCAGAGGGAATTCCTGGTGTAGCGGTGAAATGCGTAGATATCAGGAAGAACACCGGTGGCGAAAGCGCTCTGCTAGGCCGTAACTGACACTGAGGGACGAAAGCTAGGGGAG…	ASV70	2	0.818	0.706	0.76	0.0026	Bacteria	Cyanobacteria	Cyanobacteriia	Cyanobacteriales	Nostocaceae	Richelia HH01
TGGGGAATATTGGGCAATGGGCGCAAGCCTGACCCAGCCATGCCGCGTGTGTGAAGAAGGCTCTAGGGTTGTAAAGCACTTTAAGCGAGGAGGAAAGGTTAGTATTTAATAGATGCTAGCTGTGACGTTACTCGCAGAATAAGCACCGGCTAACTCCGTGCCAGCAGCCGCGGTAATACGGAGGGTGCAAGCGTTAATCGGAATTACTGGGCGTAAAGCGCGCGTAGGCGGTTATTTAAGCGAGGTGTGAAATCCCCGGGCTCAACCTGGGAACTGCACTTCGAACTGGGTAACTAGAGTACAAGAGAGGGTGGTGGAATTTCCAGTGTAGCGGTGAAATGCGTAGAGATTGGAAGGAACATCAGTGGCGAAGGCGGCCACCTGGATTGATACTGACGC…	ASV65	2	0.714	0.765	0.739	0.0131	Bacteria	Proteobacteria	Gammaproteobacteria	Pseudomonadales	Cellvibrionaceae	NA
TGGGGAATATTGGACAATGGGCGCAAGCCTGATCCAGCAATGCCGCGTGTGTGAAGAAGGCCTGCGGGTTGTAAAGCACTTTCAGTAGAGAAGAAAAGCCTAGGGTTAATACCCCTGAGTCTTGACGTTACCTACAGAAGAAGCACCGGCTAACTCCGTGCCAGCAGCCGCGGTAATACGGAGGGTGCGAGCGTTAATCGGAATTACTGGGCGTAAAGCGCGCGTAGGCGGCTTTGTAAGTCGGATGTGAAAGCCCCGGGCTTAACCTGGGAATTGCATTCGATACTGCAGAGCTAGAGTATGGTAGAGGGAAGTGGAATTTCCGGTGTAGCGGTGAAATGCGTAGATATCGGAAGGAACACCAGTGGCGAAGGCGACTTCCTGGGCCAATACTGACGC…	ASV140	6	0.936	0.412	0.621	0.0074	Bacteria	Proteobacteria	Gammaproteobacteria	Steroidobacterales	Woeseiaceae	Woeseia
TGGGGAATTTTCCGCAATGGGCGAAAGCCTGACGGAGCAACGCCGCGTGAGGGAGGAAGGCCTTTGGGTTGTAAACCTCTTTTCTTAAGGAAGAAGCTCTGACGGTACTTAAGGAATAAGCATCGGCTAACTCCGTGCCAGCAGCCGCGGTAAGACGGAGGATGCAAGCGTTATCCGGAATCATTGGGCGTAAAGCGTCTGTAGGTGGCAGGCCAAGTCTACTTTTAAAGCGTGCAGCTCAACTGCATATCGGGAGTGGAAACTGGTCAGCTAGAGTTCGGTAGGGGTAGAGGGAATTCCCGGTGTAGCGGTGAAATGCGTAGATATCGGGAAGAACACCAGTGGCGAAAGCGCTCTACTGGGCCTGAACTGACACTGATGGACGAAAGCTAGGGGAGC…	ASV203	6	0.832	0.412	0.585	0.0203	Bacteria	Cyanobacteria	Cyanobacteriia	Synechococcales	Synechococcales Incertae Sedis	Schizothrix LEGE 07164
TGGGGAATTTTCCGCAATGGGCGAAAGCCTGACGGAGCAATACCGCGTGAACGAAGAAGGCTCTAGGGTCGTAAAGTTCTTTTATCAGGGAAGAAGAAGTGACGGTACCTGATGAATCAGCATCGGCTAACTCCGTGCCAGCAGCCGCGGTAAGACGGAGGATGCAAGCGTTATCCGGAATTATTGGGCGTAAAGCGTACGTAGGCGGCTAAGAAAGTCTGATGTTAAAGGCCACGGCCCAACTGTGGAGCGGCATTGGAAACTACTTGGCTAGAGTGCGGTAGGGGTAGAGGGAATTCCCGGTGTAGCGGTGAAATGCGTAGATATCGGGAAGAACACCAGTGGCGAAAGCGCTCTACTGGGCCGCAACTGACGCTGAGGTACGAAAGCTAGGGTAGC…	ASV151	6	0.899	0.353	0.563	0.0276	Bacteria	Cyanobacteria	Cyanobacteriia	Eurycoccales	Eurycoccales Incertae Sedis	Synechococcus PCC-7336
TGGGGAATCTTAGACAATGGGCGCAAGCCTGATCTAGCCATGCCGCGTGAGTGATGAAGGCCTTAGGGTCGTAAAGCTCTTTCGCCTGTGATGATAATGACAGTAGCAGGTAAAGAAACCCCGGCTAACTCCGTGCCAGCAGCCGCGGTAATACGGAGGGGGTTAGCGTTGTTCGGAATTACTGGGCGTAAAGCGCGCGTAGGCGGACTATTAAGTCAGGGGTGAAATCCCGGGGCTCAACCCCGGAACTGCCTTTGATACTGGTAGTCTTGAGTTCGAGAGAGGTGAGTGGAATTCCGAGTGTAGAGGTGAAATTCGTAGATATTCGGAGGAACACCAGTGGCGAAGGCGGCTCACTGGCTCGATACTGACGCTGAGGTGCGAAAGCGTGGGGAGCAA…	ASV307	6	0.986	0.294	0.539	0.0335	Bacteria	Proteobacteria	Alphaproteobacteria	Rhodobacterales	Rhodobacteraceae	NA
TGGGGAATTTTCCGCAATGGGCGAAAGCCTGACGGAGCAATACCGCGTGAGGGAGGAAGGCTTTTGGGTTGTAAACCTCTTTTCTCAAGGAAGAAGATATGACGGTACTTGAGGAATAAGCATCGGCTAACTCCGTGCCAGCAGCCGCGGTAATACGGAGGATGCAAGCGTTATCCGGAATGATTGGGCGTAAAGCGTCTGCAGGTGGCTATGCAAGTCTGCTGTTAAAGAGTGGAGCTCAACTCCATAAGGGCAGTGGAAACTGCGTGACTAGAGTACGTTCGGGGTAGAGGGAATTCCTGGTGTAGCGGTGAAATGCGTAGATATCAGGAAGAACACCGGTGGCGAAAGCGCTCTACTAGGCCGTAACTGACACTGAGAGACGAAAGCTAAGGGAGC…	ASV228	6	0.838	0.294	0.496	0.0492	Bacteria	Cyanobacteria	Cyanobacteriia	Cyanobacteriales	Nostocaceae	Mastigocoleus BC008
TCGAGAATCTTCGGCAATGGACGCAAGTCTGACCGAGCGACGCCGCGTGCGGGATGACGGCCCTTGGGTTGTAAACCGCTGTCAGAGGGGATGAAATGCAGAAGGGTTCTCCCTTTTGTTTGACAGAGCCTCAGAGGAAGCACGGGCTAAGTACGTGCCAGCAGCCGCGGTAACACGTACTGTGCGAACGTTATTCGGAATCACTGGGCTTAAAGGGTGCGTAGGCGGTTTAATAAGTAGGGTGTGAAATGCCAGGGCTCAACCTTGGCACGGCGCTCTAAACTGTTAAACTTGAGTGAGATAGGGGTGTACGGAACTTCCGGTGGAGCGGTGAAATGCGTTGATATCGGAAGGAACGCCGGTGGCGAAAGCGGTACACTGGGTCTTAACTGACGCTGA…	ASV259	6	1	0.235	0.485	0.0258	Bacteria	Planctomycetota	Planctomycetes	Planctomycetales	Gimesiaceae	Gimesia

## Sheet: Supplementary data 3
Supplementary data 3: Characteristic pathways associated with coral larvae and recruits for the different sampling time.
Pathways	Pathway names	Pathway group	Time	(A) Specificity	(B) Fidelity	Statistic	p value
HCAMHPDEG-PWY	3-phenylpropanoate degradation	Phenylpropanoid compound degradation	T0	1.0000	0.8000	0.894	< 0.001
PWY-6690	Cinnamate degrdation	Phenylpropanoid compound degradation	T0	1.0000	0.8000	0.894	< 0.001
PWY0-1277	3-phenylpropanoate degradation	Phenylpropanoid compound degradation	T0	1.0000	0.8000	0.894	< 0.001
PWY-7347	Sucrose biosynthesis III	Energy	T0	0.6495	1.000	0.806	< 0.001
SUCSYN-PWY	Sucrose biosynthesis I	Energy	T0	0.6226	1.00	0.789	< 0.001
PWY-7090	Nucleotide sugar biosynthesis	Carbohydrates biosynthesis	T0	0.6243	0.600	0.612	0.004
PWY-6944	Androstenedione degradation	Steroid hormone degradation	T0	0.5614	0.600	0.580	0.003
AEROBACTINSYN-PWY	Aerobactin biosynthesis	Siderophore biosynthesis	T0	0.5740	0.400	0.479	0.032
PWY-5430	Benzoate Degradation	Aromatic compound degradation	T1	0.9266	1.0000	0.963	< 0.001
PWY-922	Terpenoid blackbone biosynthesis	Biosynthesis of secondary metabolites	T1	0.7767	1.0000	0.881	< 0.001
PWY-6339	Syringate degradation	Aromatic compound degradation	T1	0.7509	1.0000	0.867	< 0.001
PWY-5910	Terpenoid biosynthesis	Biosynthesis of secondary metabolites	T1	0.7441	1.0000	0.863	< 0.001
KETOGLUCONMET-PWY	Sugar acid degradation	Energy	T1	0.7118	0.8125	0.761	< 0.001
PWY-5529	Chlorophyll a biosynthesis	Pigment and vitamin biosynthesis	T2+T4+T6	0.8704	0.8333	0.852	0.001
GALACTARDEG-PWY	D-Galactarate Degradation (sugar degradation)	Energy	T2+T4+T6	0.9562	0.6042	0.760	< 0.001
GLUCARGALACTSUPER-PWY	Sugar degradation	Energy	T2+T4+T6	0.9562	0.6042	0.760	< 0.001
PWY-7377	Vitamin B12 biosynthesis	Pigment and vitamin biosynthesis	T2+T4+T6	0.9227	0.6250	0.759	0.001
PWY-4722	Creatinine dgradation in glycine	Amino acid degradation	T2+T4+T6	0.9177	0.6250	0.757	0.003
PWY-5971	Fatty acid biosynthesis	Energy	T2+T4+T6	0.8860	0.6250	0.744	0.007

## Sheet: Supplementary data 4
Supplementary data 4: Details of shared ASVs between coral recruits and their algae. Shared ASVs between the control condition and their recruits are in yellow, between N. cf. megalocystum and their recruits in purple and between Lithophyllum sp. and their recruits in pink.
otu	ASV		Kingdom	Phylum	Class	Order	Family	Genus	hab-11-2X	hab-12-2X	hab-18-2X	hab-27-2X	hab-28-2X	hab-36-2X	hab-37-2X	hab-38-2X	hab-45-2X	hab-51-2X	hab-54-2X	hab-66-2X	hab-67-2X	hab-73-2X	hab-76-2X	hab-9-2X	hab-C2-t0-2X	hab-C42-t0-2X	hab-C78-t0-2X	hab-EAU-t0-2X	hab-eau-t1-2X	hab-eau-t2-2X	hab-eau-t4-2X	hab-eau-t6-2X	hab-Lb3-t0-2X	hab-Lb79-t0-2X	hab-t1-r-39-2X	hab-t1-r-40-2X	hab-t1-r-46-1-2X	hab-t1-r-46-2-2X	hab-t1-r-47-2X	hab-t1-r-49-2X	hab-t1-r-53-2X	hab-t1-r-58-2X	hab-t1-r-60-2X	hab-t1-r-61-2X	hab-t1-r-64-2X	hab-t1-r-67-2X	hab-t1-r-73-2X	hab-t1-r-74-2X	hab-t1-r-75-2X
TGGGGAATATTGCACAATGGGCGCAAGCCTGATGCAGCCATGCCGCGTGTGTGAAGAAGGCCTTCGGGTTGTAAAGCACTTTCAGCAGGGAGGAAAGGTTGTAAATTAATACTTTGCAGCTGTGACGTTACCTGCAGAAGAAGCACCGGCTAACTCCGTGCCAGCAGCCGCGGTAATACGGAGGGTGCAAGCGTTAATCGGAATTACTGGGCGTAAAGCGCGCGTAGGCGGCTTGTTAAGCCAGATGTGAAAGCCCCGGGCTTAACCTGGGAACTGCATTTGGAACTGGCAGGCTAGAGTACAGAAGAGGGTGGTAGAATTTCCTGTGTAGCGGTGAAATGCGTAGATATAGGAAGGAATACCAGTGGCGAAGGCGGCCACCTGGTCTGATACTGACGC…	ASV11	Control	Bacteria	Proteobacteria	Gammaproteobacteria	Pseudomonadales	Oceanospirillaceae	Oceanospirillum	0	0	0	0	0	0	0	7	0	0	8	0	0	0	0	0	0	0	0	0	0	0	0	0	0	0	114	314	172	228	23	229	18	101	32	21	251	64	37	62	24
TGGGGAATATTGCGCAATGGGCGAAAGCCTGACGCAGCCATGCCGCGTGTGTGAAGAAGGCTCTAGGGTCGTAAAGCACTTTAAGCGAGGAGGAAAGGGTGTGAGTTAATACCTCACATCTGTGACGTTACTCGCAGAATAAGCACCGGCTAACTCCGTGCCAGCAGCCGCGGTAATACGGAGGGTGCAAGCGTTAATCGGAATTACTGGGCGTAAAGCGCGCGTAGGCGGTTTGTTAAGCCAGATGTGAAAGCCCCGGGCTCAACCTGGGAACTGCATTTGGAACTGACAGGCTAGAGTACGAGAGAGGGTGGTAGAATTTCCTGTGTAGCGGTGAAATGCGTAGATATAGGAAGGAATACCGGTGGCGAAGGCGGCCACCTGGCTCGATACTGACGC…	ASV59	Control	Bacteria	Proteobacteria	Gammaproteobacteria	Pseudomonadales	MBAE14	NA	0	0	0	0	0	0	0	0	0	0	0	0	0	0	0	0	6	0	0	0	0	0	0	0	0	0	0	0	0	0	119	250	89	27	200	89	0	191	49	0	122
TGGGGAATATTGGACAATGGGGGCAACCCTGATCCAGCCATGCCGCGTGAGTGATGAAGGCCCTAGGGTTGTAAAGCTCTTTCAGCGAGGAGGATAATGACGTTACTCGCAGAAGAAGCCCCGGCTAACTTCGTGCCAGCAGCCGCGGTAATACGAAGGGGGCTAGCGTTGTTCGGAATCACTGGGCGTAAAGCGCACGTAGGCGGACTTTTAAGTCAGGGGTGAAATCCCGGGGCTCAACCCCGGAACTGCCTTTGATACTGGAAGTCTTGAGTCCGAGAGAGGTGAGTGGAACTCCGAGTGTAGAGGTGAAATTCGTAGATATTCGGAAGAACACCAGTGGCGAAGGCGGCTCACTGGCTCGGTACTGACGCTGAGGTGCGAAAGCGTGGGGAGCAA…	ASV98	Control	Bacteria	Proteobacteria	Alphaproteobacteria	Rhizobiales	Stappiaceae	Labrenzia	0	0	0	0	0	0	0	0	0	0	0	0	0	0	0	0	45	0	0	0	0	0	0	0	0	0	0	11	0	0	20	0	54	26	187	0	0	0	0	0	0
TGGGGAATTTTCCGCAATGGGCGAAAGCCTGACGGAGCAATACCGCGTGAGGGAGGAAGGCTTTTGGGTTGTAAACCTCTTTTCTCAAGGAAGAAGATATGACGGTACTTGAGGAATCAGCATCGGCTAACTCCGTGCCAGCAGCCGCGGTAATACGGAGGATGCAAGCGTTATCCGGAATGATTGGGCGTAAAGCGTCCGCAGGTGGTTATGCAAGTTTACTGTTAAAGAGTGAAGCTTAACTTCATAAGGGCCGTAGAAACTGCATGACTAGAGTGCGTTCGGGGCAGAGGGAATTCCTGGTGTAGCGGTGAAATGCGTAGATATCAGGAAGAACACCGGTGGCGAAAGCGCTCTGCTAGGCCGCAACTGACACTGAGGGACGAAAGCTAAGGGAGC…	ASV115	Control	Bacteria	Cyanobacteria	Cyanobacteriia	Cyanobacteriales	Nostocaceae	Mastigocoleus BC008	0	0	0	0	0	0	0	0	0	0	0	0	0	0	0	0	0	0	31	0	0	0	0	0	0	0	0	0	0	0	0	0	0	0	0	0	0	0	0	0	0
TGGGGAATATTGGACAATGGGCGCAAGCCTGATCCAGCCACGCCGCGTGAGTGATGAAGGCCCTCGGGTCGTAAAGCTCTGTGGGGAAGGACGAACCCTCGGGGGTTAATAGCCTTCGAGCTGACGGTACTTCCTTAGCAAGCACCGGCTAACTCCGTGCCAGCAGCCGCGGTAATACGGAGGGTGCAAACGTTGCTCGGAATCATTGGGCGTAAAGCGCACGTAGGCGGTTTGGTAAGTCGGATGTGAAAGCCCTGGGCTCAACCGAGGAAGTGCATTCGAAACTGCTAGACTTGAGTACGGGAGGGGGCTGCGGAATTCCCGGTGTAGAGGTGAAATTCGTAGATATCGGGAGGAACACCAGTGGCGAAGGCGGCAGCCTGGACCGATACTGACGCT…	ASV143	Control	Bacteria	Myxococcota	Polyangia	Haliangiales	Haliangiaceae	Haliangium	0	0	0	0	0	0	0	9	0	0	0	0	0	0	0	0	0	0	0	0	0	0	0	0	0	0	0	0	0	0	0	0	0	0	0	0	0	0	0	0	0
TGGGGAATATTGGACAATGGGGGAAACCCTGATCCAGCAATGCCGCGTGAGTGAAGAAGGCCCTAGGGTTGTAAAGCTCTTTCACTGATGAAGATGATGACGGTAATCAGAGAAGAAGCCCCGGCTAACTCCGTGCCAGCAGCCGCGGTAATACGGAGGGGGCTAGCGTTGTTCGGAATTACTGGGCGTAAAGCGCACGTAGGTGGCATATCCAGTCAGGGGTGAAAGGCCCGGGCTCAACCCGGGAACTGCCTTTGATACTGATATGCTTGAGTACGGGAGAGGGTAGTGGAATTCCCAGTGTAGAGGTGAAATTCGTAGATATTGGGAAGAACACCGGTGGCGAAGGCGGCTACCTGGCCCGGAACTGACGCTGAGGTGCGAAAGCGTGGGGAGCAA…	ASV150	Control	Bacteria	Proteobacteria	Alphaproteobacteria	Rhodospirillales	Magnetospiraceae	NA	0	0	0	0	0	0	0	0	0	0	16	0	0	0	0	0	0	0	0	0	0	0	0	0	0	0	0	0	0	0	0	0	0	0	0	0	0	0	0	0	0
TGGGGAATTTTCCGCAATGGGCGCAAGCCTGACGGAGCAACGCCGCGTGAGGGAGGAATGTCTGTGGATTGTAAACCTCTTTTCTCTGTGAAGAAGATCTGACGGTAGCAGAGGAATCAGCATCGGCTAACTCCGTGCCAGCAGCCGCGGTAAGACGGAGGATGCAAGCGTTATCCGGAATTATTGGGCGTAAAGCGTCCGTAGGCGGCTTTTTAAGTCAGTTGTTAAAGACTGCAGCTCAACTGTGGGAGAGCAACTGAAACTGGGGAGCTAGAGTATGGTAGGGGTAGAGGGAATTCCTAGTGTAGCGGTGAAATGCGTAGATATTAGGAAGAACACCAGTGGCGAAGGCGCTCTACTGGGCCAAGACTGACGCTGATGGACGAAAGCTAGGGGAGC…	ASV169	Control	Bacteria	Cyanobacteria	Cyanobacteriia	Phormidesmiales	Phormidesmiaceae	Acrophormium PCC-7375	0	0	0	0	0	0	0	0	0	0	0	0	0	0	0	0	41	8	0	0	0	0	0	0	0	0	0	0	0	0	0	0	0	0	0	0	0	0	0	0	0
TGGGGAATATTGCGCAATGGAGGAAACTCTGACGCAGCCATGCCGCGTGAGTGAAGAAGGCCTTAGGGTTGTAAAGCTCTTTCAGATGTGATGATGATGACAGTAGCATCAAAAGAAGTTCCGGCTAACTTCGTGCCAGCAGCCGCGGTAATACGAAGGGAACTAGCGTTGTTCGGATTTACTGGGCGTAAAGAGCACGTAGGCGGATTGGTCAGTTGGGGGTGAAAGCCCGGAGCTCAACTCCGGAACTGCCTTCAATACTACCAATCTAGAGTCCGTAAGGGGGTGGTGGAATTCCGAGTGTAGAGGTGAAATTCGTAGATATTCGGAGGAACACCAGTGGCGAAGGCGACCACCTGGTACGGTACTGACGCTGAGGTGCGAAAGCGTGGGGAGCAA…	ASV171	Control	Bacteria	Proteobacteria	Alphaproteobacteria	Rhodospirillales	Terasakiellaceae	Terasakiella	0	0	0	0	0	0	0	0	0	0	0	16	0	0	0	0	0	0	0	0	16	0	0	16	0	0	123	466	144	358	32	448	27	45	82	39	333	84	0	57	50
TGGGGAATATTGCACAATGGGCGCAAGCCTGATGCAGCCATGCCGCGTGTGTGAAGAAGGCCCTAGGGTTGTAAAGCACTTTCAGCAGTGAGGAAAGGTGCGTAGTTAATACCTGCGTACTGTGACGTTAACTGCAGAAGAAGCACCGGCTAACTCCGTGCCAGCAGCCGCGGTAATACGGAGGGTGCGAGCGTTAATCGGAATTACTGGGCGTAAAGCGCGCGTAGGTGGATTGGTCAGTCAGATGTGAAAGCCCAGGGCTCAACCTTGGAACTGCACCTGATACTGCCAGTCTAGAATACGGTAGAGGGTAGTGGAATTTCCTGTGTAGCGGTGAAATGCGTAGATATAGGAAGGAACACCAGTGGCGAAGGCGACTACCTGGACCGATATTGACAC…	ASV178	Control	Bacteria	Proteobacteria	Gammaproteobacteria	Pseudomonadales	Nitrincolaceae	Neptuniibacter	0	0	0	0	0	0	0	0	0	0	22	0	0	0	0	0	0	0	0	0	0	0	0	0	0	0	0	166	520	56	16	29	16	12	13	10	20	25	11	100	37
TAGGGAATATTGGTCAATGGGCGCAAGCCTGAACCAGCCATGCCGCGTGCAGGATGAAGGCCCTCAGGGTTGTAAACTGCTTTTGTATGGGAATAAAAAGCCCTTGCGAGGGCTATTGAAGGTACCATAAGAATAAGCACCGGCTAACTCCGTGCCAGCAGCCGCGGTAATACGGAGGGTGCAAGCGTTATCCGGATTTACTGGGTTTAAAGGGTGCGTAGGCGGTTCTTTAAGTCAGTGGTGAAAGCCTAGCGCTCAACGCTAGAAAGGCCATTGATACTGGAGAGCTTGAGTCAAGAAGAGGTAAGCAGAATTTATGGTGTAGCAGTGAAATGCTTAGATACCATAAGGAATACCAATAGCGAAGGCAGCTTACTGGTCTTGAACTGACGCTGAGGC…	ASV224	Control	Bacteria	Bacteroidota	Bacteroidia	Cytophagales	Amoebophilaceae	Candidatus Amoebophilus	0	0	42	0	0	0	0	0	0	0	0	0	0	0	0	0	0	0	0	0	0	0	0	0	0	0	0	0	0	0	0	0	0	0	0	0	0	0	0	0	0
TGGGGAATATTGGACAATGGGCGAAAGCCTGATCCAGCAATACCGCGTGTGTGAAGAAGGCCTGCGGGTTGTAAAGCACTTTCAATTGTGAAGAAAAGCTTAGGGTTAATAACCTTGAGTCTTGACGTTAACTTTAGAAGAAGCACCGGCTAACTCCGTGCCAGCAGCCGCGGTAATACGGAGGGTGCAAGCGTTAATCGGAATTACTGGGCGTAAAGCGCGCGTAGGCGGCTTGGTAAGTCGGATGTGAAATCCCCGGGCTCAACCTGGGAACTGCATTCGATACTGCTAGGCTAGAGTATGTTAGAGGCAAGTGGAATTCCGGGTGTAGCGGTGAAATGCGTAGATATCCGGAGGAACACCAGTGGCGAAGGCGACTTGCTGGGACAATACTGACGC…	ASV231	Control	Bacteria	Proteobacteria	Gammaproteobacteria	Arenicellales	Arenicellaceae	HTCC5015	0	0	0	0	0	0	0	0	0	0	0	0	0	0	0	0	0	9	9	0	0	0	0	0	0	0	0	35	0	0	0	32	0	0	0	0	21	12	0	22	26
TGAGGAATATTGGACAATGGTCGTAAGACTGATCCAGCCATGCCGCGTGCAGGATGACTGCCCTATGGGTTGTAAACTGCTTTTATACGGGAAGAAACCCACCTACGCGTAGGTGGCTGACGGTACCGTAAGAATAAGGACCGGCTAACTCCGTGCCAGCAGCCGCGGTAATACGGAGGGTCCGAGCGTTATCCGGAATCATTGGGTTTAAAGGGTCCGTAGGCGGGCCCATAAGTCAGGGGTGAAAGGCCACGGCTCAACCGTGGGACTGCCTTTGATACTGTGGGCCTTGAGTCGTTGTGGGGTCGCCGGAACATGTGGTGTAGCGGTGAAATGCATAGATATCACATAGAACACCGATCGCGAAGGCAGGTGACCAACGACGTACTGACGCTGATG…	ASV233	Control	Bacteria	Bacteroidota	Bacteroidia	Flavobacteriales	Flavobacteriaceae	Muricauda	0	0	33	0	0	0	0	24	0	0	0	47	0	0	0	0	0	10	0	0	0	0	0	0	0	0	0	0	0	0	0	0	0	0	0	0	0	0	0	0	0
TGGGGAATTTTCCGCAATGGGCGAAAGCCTGACGGAGCAATACCGCGTGAACGAAGAAGGCTCTAGGGTCGTAAAGTTCTTTTATCAGGGAAGAAGAAGTGACGGTACCTGATGAATCAGCATCGGCTAACTCCGTGCCAGCAGCCGCGGTAAGACGGAGGATGCAAGCGTTATCCGGAATTATTGGGCGTAAAGCGTACGTAGGCGGCTGAGAAAGTCTGATGTTAAAGGCCACGGCCCAACTGTGGAGAGGCATTGGAAACTACTCGGCTAGAGTGCGGTAGGGGTAGAGGGAATTCCCGGTGTAGCGGTGAAATGCGTAGATATCGGGAAGAACACCAGTGGCGAAAGCGCTCTACTGGGCCGCAACTGACGCTGAGGTACGAAAGCTAGGGTAGC…	ASV249	Control	Bacteria	Cyanobacteria	Cyanobacteriia	Eurycoccales	Eurycoccales Incertae Sedis	Synechococcus PCC-7336	0	0	0	0	0	0	0	0	0	0	52	0	0	0	0	0	33	0	0	0	0	0	0	0	0	0	0	0	0	0	0	0	0	0	0	0	0	0	0	0	0
TGGGGAATATTGGACAATGGGCGAAAGCCTGATCCAGCAATGCCGCGTGAGTGATGAAGGCCCTAGGGTTGTAAAGCTCTTTTACCAGGGATGATAATGACAGTACCTGGAGAATAAGCTCCGGCTAACTCCGTGCCAGCAGCCGCGGTAATACGGAGGGAGCTAGCGTTGTTCGGAATTACTGGGCGTAAAGCGCGCGTAGGCGGTTACTCAAGTCAGAGGTGAAAGCCCGGAGCTCAACTCCGGAACTGCCTTTGAAACTAGGTAACTAGAATCTTGGAGAGGCGAGTGGAATTCCGAGTGTAGAGGTGAAATTCGTAGATATTCGGAAGAACACCAGTGGCGAAGGCGACTCGCTGGACAAGTATTGACGCTGAGGTGCGAAAGCGTGGGGAGCAA…	ASV253	Control	Bacteria	Proteobacteria	Alphaproteobacteria	Sphingomonadales	Sphingomonadaceae	Sphingorhabdus	0	0	0	0	0	0	0	0	0	0	21	0	0	0	0	0	0	29	0	0	0	0	0	0	0	0	0	0	0	0	0	0	336	55	0	0	67	0	0	0	0
TGGGGAATATTGCGCAATGGGCGAAAGCCTGACGCAGCTATGCCGCGTGTGTGAAGAAGGCTCTAGGGTTGTAAAGCACTTTCAGTAGGGAGGAAAGGGTGTTAGCTAATACCTAACATCTGTGACGTTACCTACAGAAGAAGCACCGGCTAACTCCGTGCCAGCAGCCGCGGTAATACGGAGGGTGCAAGCGTTAATCGGAATTACTGGGCGTAAAGCGCGCGTAGGCGGTTTGCTAAGTCGGATGTGAAAGCCCCGGGCTCAACCTGGGAATTGCACTCGATACTGGCAAGCTTGAGTATGGGAGAGGGTTGTGGAATTCCATGTGTAGCGGTGAAATGCGTAGATATGTGGAGGAACACCAGTGGCGAAGGCGGCAGCCTGGCCCAATACTGACGC…	ASV271	Control	Bacteria	Proteobacteria	Gammaproteobacteria	Pseudomonadales	Spongiibacteraceae	Dasania	0	0	0	0	0	0	0	0	0	0	0	7	0	0	0	0	0	0	0	0	0	0	0	0	0	0	0	0	0	0	0	0	0	0	0	0	0	0	0	0	0
TGGGGAATATTGGACAATGGGGGCAACCCTGATCCAGCCATGCCGCGTGAGTGAAGAAGGCCTTAGGGTTGTAAAGCTCTTTCGCTAGGGAAGATAATGACGGTACCTAGTAAAGAAGTCCCGGCTAACTCCGTGCCAGCAGCCGCGGTAATACGGAGGGGACTAGCGTTGTTCGGAATTACTGGGCGTAAAGAGTACGTAGGCTGTTTAGCAAGTTGGGTGTGAAAGCCCGGGGCTCAACCCCGGAACTGCACTCAAAACTGTTAAGCTAGAGATCGGAAGAGGTAAGTGGAATTCCCAGTGTAGAGGTGAAATTCGTAGATATTGGGAAGAACACCAGTGGCGAAGGCGGCTTACTGGTCCGATACTGACGCTGAGGTACGAAAGCGTGGGGAGCAA…	ASV291	Control	Bacteria	Proteobacteria	Alphaproteobacteria	Sneathiellales	Sneathiellaceae	Sneathiella	0	0	0	0	0	0	0	0	0	0	0	0	0	0	0	0	211	249	610	0	0	0	0	0	0	0	0	0	0	0	0	0	0	0	0	0	0	0	0	0	0
TAGGGAATATTGGTCAATGGACGGAAGTCTGAACCAGCCATGCCGCGTGCAGGAAGACGGCCTTCTGGGTTGTAAACTGCTTTTATCAGGGAACAAATAGCCCATGCGTGGGAAGTTGAGTGTACCTGAAGAATAAGCACCGGCTAACTCCGTGCCAGCAGCCGCGGTAATACGGAGGGTGCAAGCGTTGTCCGGATTTATTGGGTTTAAAGGGTGCGTAGGCGGTCGATTAAGTCAGTGGTGAAATCCTCCAGCTCAACTGGAGAACTGCCATTGATACTGGTTGACTTGAGTACAGACGAGGTAGGCGGAATTTATGGTGTAGCGGTGAAATGCATAGATACCATAAAGAACACCGATAGCGAAGGCAGCTTACTAGACTGTAACTGACGCTGAGGC…	ASV295	Control	Bacteria	Bacteroidota	Bacteroidia	Cytophagales	Cyclobacteriaceae	Fulvivirga	0	0	0	0	0	0	0	0	0	0	0	30	0	0	0	0	0	0	0	0	0	0	0	0	0	0	0	0	0	0	0	0	0	0	0	0	0	0	0	0	0
TGGGGAATATTGGACAATGGGCGAAAGCCTGATCCAGCAACGCCGCGTGGAGGACGAAGGCCTTCGGGTTGTAAACTCCTGTCAGGTGGAACGAAAAAGTTTGGCTAATAACTGAACTCTATGACGGTACCACCAGAGGAAGCCCCGGCTAACTCCGTGCCAGCAGCCGCGGTAATACGGAGGGGGCGAGCGTTATTCGGAATTATTGGGCGTAAAGGGCGCGTAGGCGGCCAGGCAAGTCAGGGGTGAAATCCCTCGGCTCAACCGAGGAACTGCCTCTGAAACTGCATGGCTTGAGACCGGGAGAGGGTGGTGGAATTCCAAGTGTAGCGGTGAAATGCGTAGATATTTGGAGGAACACCCGTGGCGAAGGCGGCCACCTGGACCGGTTCTGACGCT…	ASV333	Control	Bacteria	Acidobacteriota	Thermoanaerobaculia	Thermoanaerobaculales	Thermoanaerobaculaceae	Subgroup 10	0	0	0	0	0	0	0	0	0	0	0	0	0	0	0	0	8	15	0	0	0	0	0	0	0	0	0	0	0	0	0	0	0	0	0	0	0	0	0	0	0
TGGGGAATTTTCCGCAATGGGCGAAAGCCTGACGGAGCAATACCGCGTGAGGGAAGAAGGCTTTTGGGTTGTAAACCTCTTTTCTCAAGGAAGAAATATTGACGGTACTTGAGGAATAAGCATCGGCTAACTCCGTGCCAGCAGCCGCGGTAATACGGAGGATGCAAGCGTTATCCGGAATGATTGGGCGTAAAGCGTCCGTAGGTGGTTTTGTAAGTCTGCTGTTAAAGCGTGGGGCTCAACTTCATACAGGCGGTGGAAACTACAAAACTAGAGTGCGTTCGGGGCAGAGGGAATTCCTGGTGTAGCGGTGAAATGCGTAGAGATCAGGAAGAACACCGGTGGCGAAAGCGCTCTGCTAGGCCGCAACTGACACTGAGGGACGAAAGCTAGGGGAGC…	ASV339	Control	Bacteria	Cyanobacteria	Cyanobacteriia	Cyanobacteriales	Nostocaceae	Richelia HH01	0	0	0	0	0	0	0	31	0	0	0	0	0	0	0	0	0	0	0	0	0	0	0	0	0	0	0	0	0	0	0	14	0	0	0	0	0	0	0	0	0
TGGGGAATATTGGACAATGGGCGCAAGCCTGATCCAGCCATGCCGCGTGAGTGAAGAAGGCCTTAGGGTTGTAAAGCTCTTTCAACGGTGAAGATGATGACGGTAGCCGTAGAAGAAGCCCCGGCTAACTCCGTGCCAGCAGCCGCGGTAATACGGAGGGGGCAAGCGTTGTTCGGAATTACTGGGCGTAAAGGGCGCGTAGGCGGTTCGTTGCGTCAGATGTGAAATCCCCGGGCTCAACCTGGGAACTGCATTTGATACGGGCGAACTTGAATCCAGGAGAGGATGGTAGAATTCCCAGTGTAGAGGTGAAATTCGTAGATATTGGGAAGAATACCGATGGCGAAGGCAGCCATCTGGCCTGGTATTGACGCTGAGGCGCGAAAGCGTGGGGAGCAA…	ASV353	Control	Bacteria	Proteobacteria	Alphaproteobacteria	Thalassobaculales	NA	NA	0	0	11	0	0	0	0	0	0	0	0	0	0	0	0	0	0	0	0	0	0	0	0	0	0	0	0	0	0	0	0	0	0	0	0	0	0	0	0	0	0
TGGGGAATTTTCCGCAATGGGCGAAAGCCTGACGGAGCAATACCGCGTGAGGGAGGAAGGCTTTTGGGTTGTAAACCTCTTTTCTCAGGGAAGAATCAAGTGACGGTACCTGAGGAATAAGCATCGGCTAACTCCGTGCCAGCAGCCGCGGTAATACGGAGGATGCAAGCGTTATCCGGAATAATTGGGCGTAAAGCGTCCGCAGGTGGCAATACAAGTCTGCTGTCAAAGACTGGGGCTTAACTCCGGGGCGGCGGTGGAAACTGTATAGCTAGAGTGCGGCAGGGGTAGAGGGAATTCCCGGTGTAGCGGTGAAATGCGTAGATATCGGGAAGAACATCGGTGGCGAAGGCGCTCTGCTGGGCCGTAACTGACACTCAGGGACGAAAGCTAGGGGAG…	ASV354	Control	Bacteria	Cyanobacteria	Cyanobacteriia	Cyanobacteriales	NA	NA	0	0	0	0	0	0	0	0	0	0	0	0	0	0	0	0	0	0	6	0	0	0	0	0	0	0	0	0	0	0	0	0	0	0	0	0	0	0	0	0	0
TGGGGAATCTTGGACAATGGGGGCAACCCTGATCCAGCCATGCCGCGTGAGTGATGAAGGCCCTAGGGTCGTAAAGCTCTTTCGCCAGAGATGATAATGACAGTATCTGGTAAAGAAACCCCGGCTAACTCCGTGCCAGCAGCCGCGGTAATACGGAGGGGGTTAGCGTTGTTCGGAATTACTGGGCGTAAAGCGCACGTAGGCGGATTGGAAAGTTAGAGGTGAAATCCCGGGGCTCAACCCCGGAACTGCCTTTAAAACTCCCAGTCTTGAGTTCGAGAGAGGTGAGTGGAATTCCGAGTGTAGAGGTGAAATTCGTAGATATTCGGAGGAACACCAGTGGCGAAGGCGGCTCACTGGCTCGATACTGACGCTGAGGTGCGAAAGTGTGGGGAGCAA…	ASV357	Control	Bacteria	Proteobacteria	Alphaproteobacteria	Rhodobacterales	Rhodobacteraceae	Tropicibacter	0	0	0	0	0	0	0	0	0	0	0	0	0	0	0	0	0	0	13	0	0	0	0	0	0	0	0	0	0	0	0	0	0	0	0	0	0	0	0	0	0
TGGGGAATTTTCCGCAATGGGCGCAAGCCTGACGGAGCAACGCCGCGTGAGGGAAGAATGGTTGTGGCCAGTAAACCTCTTTTAATAGGGAAGAATTCTGACGGTACCTATTGAATAAGCATCGGCTAACTCCGTGCCAGCAGCCGCGGTAATACGGAGGATGCAAGCGTTATCCGGAATTATTGGGCGTAAAGGGTCCGCAGGTGGTTAGTCAAGTCATTTGTGAAATACTCAGGCTTAACTTGGGATGTGCAGATGAAACTGATTGACTAGAGTACGGAAGGGGTAGAGGGAATTCCTAGTGTAGCGGTGAAATGCGTAGATATTAGGAAGAACACCAGTGGCGAAGGCGCTCTACTGGACCTGTACTGACACTGAGGGACGAAAGCTAGGGGAGCG…	ASV359	Control	Bacteria	Cyanobacteria	Cyanobacteriia	Phormidesmiales	Nodosilineaceae	MBIC10086	0	0	0	0	0	0	0	0	0	0	0	0	0	0	0	0	0	9	25	0	0	0	0	0	0	0	0	0	0	0	0	0	0	0	0	0	0	0	10	0	0
TGGGGAATATTGCACAATGGGCGCAAGCCTGATGCAGCCATGCCGCGTGTGTGAAGAAGGCTTTCGGGTTGTAAAGCACTTTCAGTGGGGAGGAAGGTAAGTTGTTGAATAGGTAGCTTATTTGACGTTACCCACAGAAGAAGCACCGGCTAACTCCGTGCCAGCAGCCGCGGTAATACGGAGGGTGCGAGCGTTAATCGGAATGACTGGGCGTAAAGGGCACGTAGGCGGTTTATTAAGCTCATTGTGAAAGGTCCGGGCTTAACCTGGAGAGTGCAGTGAGAACTGGTAAGCTTGAGTTTTGGAGAGGGGAGTAGAATTTCCGGAGTAGCGGTGAAATGCGTAGAGTTCGGAAGGAATACCAGTGGCGAAGGCGACTCTCTGGCCAAAAACTGACGC…	ASV387	Control	Bacteria	Proteobacteria	Gammaproteobacteria	Enterobacterales	NA	NA	0	0	0	0	0	0	0	546	0	0	0	0	0	0	0	0	0	0	0	0	0	0	0	0	0	0	0	0	0	0	0	0	0	0	0	0	0	0	0	0	0
TGGGGAATATTGCACAATGGGGGAAACCCTGATGCAGCCATGCCGCGTGTGTGAAGAAGGCCTTCGGGTTGTAAAGCACTTTCAGTGGGGAGGAAAGGTTAGTAGTTAATACCTGCTAGCTGTGACGTTACCCACAGAAGAAGCACCGGCTAACTCCGTGCCAGCAGCCGCGGTAATACGGAGGGTGCGAGCGTTAATCGGAATTACTGGGCGTAAAGCGCACGCAGGCGGATTGTTAAGCTAGAGGTGAAAGCCCCGCGCTCAACGTGGGAATTGCCTTTAGAACTGGCAGTCTAGAGTCTTGGAGAGGGGAGTGGAATTCCAGGTGTAGCGGTGAAATGCGTAGAGATCTGGAGGAACATCAGTGGCGAAGGCGACTCCCTGGCCAAAGACTGACGC…	ASV404	Control	Bacteria	Proteobacteria	Gammaproteobacteria	Enterobacterales	Alteromonadaceae	Aestuariibacter	0	0	0	0	0	0	0	0	0	0	43	0	0	0	0	0	0	101	335	0	0	0	0	0	0	0	0	0	0	0	0	0	0	0	0	0	0	0	0	0	0
TGGGGAATATTGCGCAATGGGCGGAAGCCTGACGCAGCAATGTCGCGTGAGTGAAGAAGGCCTTCGGGTCGTAAAGCTCTTTATCTTGGGGAAGATAATGACGGTACCCAAGGAATAAGCACCGGCTAACTACGTGCCAGCAGCCGCGGTAATACGTAGGGTGCAAGCGTTGTTCGGAATCACTGGGCGTAAAGGGCGTGTAGGCGGAAGAACAAGCCAGAGGTGAAATACCAGGGCTCAACCCTGGAGGGTCTTTTGGAACTATTCTTCTTGAGAGAGTCAGAGGTTAGTGGAATTCCTGGTGTAGCGGTGAAATGCATAGATATCAGGAGGAATACCGGTGGCGAAAGCGGCTAACTGGGACTTTTCTGACGCTGAGGCGCGAAAGCATGGGGAGCA…	ASV411	Control	Bacteria	SAR324 clade(Marine group B)	NA	NA	NA	NA	0	0	253	0	0	0	0	0	0	0	0	198	0	0	0	0	0	0	0	0	0	0	0	0	0	0	0	0	0	0	0	0	0	0	0	0	0	0	0	0	0
TAGGGAATATTGGACAATGGGCGCAAGCCTGATCCAGCCACGCCGTGTGAGTGATGAAGGCCCTCGGGTCGTAAAGCTCTGTGGAGAGGGACGAACCCTCCGGAGTAAATAGCTTCGGAGCTGACGGTACCTCTTTAGCAAGCACCGGCTAACTCCGTGCCAGCAGCCGCGGTAATACGGAGGGTGCAAACGTTGCTCGGAATCATTGGGCGTAAAGCGCACGTAGGCGGTCTGGTAAGTCGGATGTGAAAGCCCTCGGCTCAACCGAGGAAGTGCATTCGAAACTGCCAGACTTGAGTACGGGAGGGGGTTGCGGAATTCCCGGTGTAGAGGTGAAATTCGTAGATATCGGGAGGAACACCAGTGGCGAAGGCGGCAACCTGGACCGATACTGACGCT…	ASV170	Lobophora spp.	Bacteria	Myxococcota	Polyangia	Haliangiales	Haliangiaceae	Haliangium	0	0	0	36	0	0	0	0	0	0	0	0	0	0	0	0	0	0	0	0	0	0	0	0	0	0	0	0	0	0	0	0	0	0	0	0	0	0	0	0	0
TCGAGAATCTTCGGCAATGCGCGAAAGCGTGACCGAGCAATGCCGCGTGCGGGATGAAGGCCCTCGGGTTGTAAACCGCGAAAGTGAGGAGGAAGGGCCTGTGAAGAGCAGGTCTTGACCGAGCCACAGTAAGGACGGGCTAAGTTCGTGCCAGCAGCCGCGGTAACACGAACCGTCCAAACGTTATTCGGAATCATTGGGCTTAAAGGGTGCGTAGGCGGTGCGTTAAGTCGGGTGTGAAATCCCTCAGCTCAACTGAGGAACTGCGCCCGATACTGACGTGCTTGAGGGAGACAGAGGTGAGCGGAACTGATGGTGGAGCGGTGAAATGCGTTGATATCATCAGGAACACCGGTGGCGAAAGCGGCTCACTGGGTCTCTTCTGACGCTGAGGCACGA…	ASV243	Lobophora spp.	Bacteria	Planctomycetota	Planctomycetes	Pirellulales	Pirellulaceae	Pir4 lineage	40	0	0	184	0	0	0	0	0	108	0	0	129	0	0	0	0	0	0	0	0	0	0	0	342	581	0	0	0	0	0	0	0	0	0	0	0	0	0	30	0
TAGGGAATATTGGACAATGGGCGAAAGCCTGATCCAGCAACGCCGCGTGGAGGATGAAGGCCTTCGGGTTGTAAACTCCTGTCAGGTGGGACGAAAAGATTTCGGTCAATATCCGGAGTCCTTGACGGTACCACCGGAGGAAGCCCCGGCTAACTCCGTGCCAGCAGCCGCGGTAATACGGAGGGGGCAAGCGTTATTCGGAATTATTGGGCGTAAAGGGCGCGTAGGCGGCATGGCAAGTCAGTGGTGAAATCCCTCGGCTCAACCGAGGAACTGCCTCTGAAACTGCCTAGCTTGAGGCCGGGAGAGGGTAGTGGAATTCCCAGTGTAGCGGTGAAATGCGTAGATATTGGGAGGAACACCGGTGGCGAAGGCGGCTACCTGGACCGGTTCTGACGC…	ASV282	Lobophora spp.	Bacteria	Acidobacteriota	Thermoanaerobaculia	Thermoanaerobaculales	Thermoanaerobaculaceae	Subgroup 10	0	0	0	0	0	0	0	0	0	0	0	0	14	0	0	0	0	0	0	0	0	0	0	0	0	0	0	0	0	0	0	0	0	0	0	0	0	0	0	0	0
TGAGGAATATTGGACAATGGTCGGAGGACTGATCCAGCCATGCCGCGTGCAGGAAGACTGCCCTATGGGTTGTAAACTGCTTTTGTATAGGAAGAAAAAGGAGTACGTGTACTCTACTGACGGTACTATACGAATAAGGACCGGCTAACTCCGTGCCAGCAGCCGCGGTAATACGGAGGGTCCGAGCGTTATCCGGAATTATTGGGTTTAAAGGGTCCGTAGGCGGATTAATAAGTCAGAGGTGAAATGGTGCGGCTCAACCGTAGCACTGCCTTTGATACTGTTAGTCTTGAGTTATATTGAAGTGGCTGGAATATGTAGTGTAGCGGTGAAATGCATAGATATTACATAGAACACCTATTGCGAAGGCAGGTCACTAAGTATATACTGACGCTGATG…	ASV304	Lobophora spp.	Bacteria	Bacteroidota	Bacteroidia	Flavobacteriales	Flavobacteriaceae	NA	0	0	0	0	0	0	0	0	0	0	0	0	8	0	0	0	0	0	0	0	0	0	0	0	0	0	0	0	0	0	0	0	0	0	14	0	0	0	0	0	0
TCGAGAATCTTCGGCAATGCGCGAAAGCGTGACCGAGCAATGCCGCGTGCGGGATGAAGGCCCTCGGGTTGTAAACCGCGAAAGTGAGGAGGAAGGGCCCGTGAAGAGCGGGTTTTGACCGATCCACAGTAAGGACGGGCTAAGTTCGTGCCAGCAGCCGCGGTAACACGAACCGTCCAAACGTTATTCGGAATCATTGGGCTTAAAGGGTGCGTAGGCGGTGCGTTAAGTCGGGTGTGAAATCCCTCAGCTCAACTGAGGAACTGCGCCCGATACTGACGTGCTTGAGGGAGACAGAGGTGAGCGGAACTGATGGTGGAGCGGTGAAATGCGTTGATATCATCAGGAACACCGGTGGCGAAAGCGGCTCACTGGGTCTCTTCTGACGCTGAGGCACGA…	ASV362	Lobophora spp.	Bacteria	Planctomycetota	Planctomycetes	Pirellulales	Pirellulaceae	Pir4 lineage	0	0	0	50	0	0	0	0	0	39	0	0	71	0	0	0	0	0	0	0	0	0	0	0	116	375	0	0	0	0	0	0	0	0	0	0	0	0	0	0	0
TGAGGAATATTGGTCAATGGACGCAAGTCTGAACCAGCCATGCCGCGTGCAGGATGACTGCCCTATGGGTTGTAAACTGCTTTTATACAGGAATAAACCCCTTTACGTGTAGAGGGCTGAATGTACTGTAAGAATAAGGATCGGCTAACTCCGTGCCAGCAGCCGCGGTAATACGGAGGATCCAAGCGTTATCCGGATTCATTGGGTTTAAAGGGTCCGTAGGCGGGAAATTAAGTCAGTGGTGAAATCCTACAGCTTAACTGTAGAACTGCCATTGATACTGGTTTTCTTGAGTATAATTGAGGTGGGCGGAATATGTCATGTAGCGGTGAAATGCATAGATATGACATAGAACACCTATTGCGAAGGCAGCTCACTAAGTTATAACTGACGCTGAGG…	ASV365	Lobophora spp.	Bacteria	Bacteroidota	Bacteroidia	Flavobacteriales	Cryomorphaceae	Owenweeksia	0	0	0	0	0	0	0	0	0	0	0	0	0	0	0	0	0	0	0	0	0	0	0	0	0	8	0	0	6	0	0	0	0	0	0	0	0	0	0	0	0
TGGGGAATTTTCCGCAATGGGCGAAAGCCTGACGGAGCAATACCGCGTGAGGGAAGAAGGCTTTTGGGTTGTAAACCTCTTTTTTCAAGGAAGAATGATGACGGTACTTGAGGAATAAGCATCGGCTAACTCCGTGCCAGCAGCCGCGGTAATACGGAGGATGCAAGCGTTATCCGGAATGATTGGGCGTAAAGCGTCCGTAGGTGGTCATGAAAGTCTGCTGTTAAAGCGTGAGGCTCAACCTCATAATGGCGGTGGAAACTACAAGACTAGAGTGCGTTCGGGGCAGAGGGAATTCCTGGTGTAGCGGTGAAATGCGTAGAGATCAGGAAGAACACCGGTGGCGAAAGCGCTCTGCTAGGCCGCAACTGACACTGAGGGACGAAAGCTAGGGGAGCG…	ASV403	Lobophora spp.	Bacteria	Cyanobacteria	Cyanobacteriia	Cyanobacteriales	Nostocaceae	Richelia HH01	0	0	0	0	0	0	0	0	0	0	0	0	13	0	0	0	0	0	0	0	0	0	0	0	0	0	0	0	0	0	0	0	0	0	0	0	0	0	425	0	0
TGGGGAATATTGCACAATGGGGGAAACCCTGATGCAGCCATGCCGCGTGTGTGAAGAAGGCTCTAGGGTTGTAAAGCACTTTCAGTGGGGAGGAAAGGGTGTAATTTAATAAATTGCATCTGTGACGTTACCCACAGAAGAAGCACCGGCTAACTCCGTGCCAGCAGCCGCGGTAATACGGAGGGTGCAAGCGTTAATCGGAATTACTGGGCGTAAAGCGCGCGTAGGCGGCGATCTAAGCTAGATGTGAAAGCCCAGGGCTTAACCTTGGAACTGCATTTAGAACTGGGTAGCTAGAGTACAGCAGAGGAGTGTGGAATTTCAGGTGTAGCGGTGAAATGCGTAGAGATCTGAAGGAACATCAGTGGCGAAGGCGACACTCTGGGTTGATACTGACGC…	ASV434	Lobophora spp.	Bacteria	Proteobacteria	Gammaproteobacteria	Pseudomonadales	Cellvibrionaceae	Agarilytica	0	0	0	0	0	0	0	0	0	0	0	0	0	0	0	0	0	0	0	0	0	0	0	0	0	350	0	0	0	0	0	0	0	0	0	0	0	0	0	0	0
TGGGGAATATTGGACAATGGGCGCAAGCCTGATCCAGCCATGCCGCGTGAGTGAAGAAGGCCCTAGGGTTGTAAAGCTCTTTCACCCGTGAAGATGATGACGGTAGCGGGAGAAGAAGCCCCGGCTAACTCCGTGCCAGCAGCCGCGGTAATACGGAGGGGGCAAGCGTTGTTCGGAATTACTGGGCGTAAAGGGCGCGTAGGCGGAGCGACAAGTCAGGGGTGAAAGGCCTGGGCTCAACCCGGGAATTGCCTTTGAAACTGTCGGTCTTGAGTCCGGGAGAGGATGGCGGAATTCCCAGTGTAGAGGTGAAATTCGTAGATATTGGGAAGAACACCGGTGGCGAAGGCGGCCATCTGGTCCGGCACTGACGCTGAGGCGCGAAAGCGTGGGGAGCAA…	ASV442	Lobophora spp.	Bacteria	Proteobacteria	Alphaproteobacteria	Kiloniellales	Kiloniellaceae	Pelagibius	245	0	0	16	0	0	0	0	0	0	0	0	0	0	0	0	0	0	0	0	0	0	0	0	0	0	0	0	0	0	0	0	0	0	0	0	0	0	0	0	0
TGGGGAATATTGGACAATGGGGGAAACCCTGATCCAGCGATGCCGCGTGAGTGAAGAAGGCCCTCGGGTTGTAAAGCTCTTTCGCAGGGGAAGAAACGGTCACGGCTAATACTCGTGGCAACTGACGGTACCCTGATAAGAAGCACCGGCTAACTACGTGCCAGCAGCCGCGGTAATACGTAGGGTGCGAGCGTTAATCGGAATTACTGGGCGTAAAGCGTGCGTAGGCGGCTATGCAAGTCAGATGTGAAATCCCCGGGCTTAACCTGGGAACTGCGTTTGAAACTGCATGGCTAGAGTTCGACAGAGGAAGATAGAATTTCGTGTGTAGCGGTGAAATGCGTAGATATACGAAAGAATACTAATGGCGAAGGCATTCTTCTGGGTCGATACTGACGC…	ASV450	Lobophora spp.	Bacteria	Proteobacteria	Gammaproteobacteria	Burkholderiales	EC94	NA	0	0	0	0	0	0	0	0	0	0	0	0	154	0	0	0	0	0	0	0	0	0	0	0	0	0	0	0	0	0	0	0	0	0	0	0	0	0	0	0	0
TGGGGAATCTTCGGCAATGGGCGCAAGCCTGACCGAGCCATGCCGCGTGAGCGATGAAGGCCTTAGGGTTGTAAAGCTCTTTCGCCAGGGATGATAATGACAGTACCTGGTAAAGAAACCCCGGCTAACTCCGTGCCAGCAGCCGCGGTAATACGGAGGGGGTTAGCGTTGTTCGGAATTACTGGGCGTAAAGCGCGCGTAGGCGGATTGGAAAGTTAGAGGTGAAATCCCGGGGCTCAACCCCGGAACTGCCTTTAAAACTCCCAGTCTTGAGTTCGAGAGAGGTGAGTGGAATTCCGAGTGTAGAGGTGAAATTCGTAGATATTCGGAGGAACACCAGTGGCGAAGGCGGCTCACTGGCTCGATACTGACGCTGAGGTGCGAAAGCGTGGGGAGCAA…	ASV454	Lobophora spp.	Bacteria	Proteobacteria	Alphaproteobacteria	Rhodobacterales	Rhodobacteraceae	Roseobacter clade CHAB-I-5 lineage	0	0	0	45	0	0	0	0	0	83	0	0	0	0	0	0	0	0	0	0	0	0	0	0	0	0	0	0	0	0	0	0	0	0	0	0	0	0	0	0	0
TCGAGAATCTTCCGCAATGGACGAAAGTCTGACGGAGCGACGCCGCGTGCGGGATGAAGGCCTTCGGGTTGTAAACCGCTGTCATAGGGGAGGAAATTTTGACCGATCCTAAGAGGAAGCACAGGCTAAGTTCGTGCCAGCAGCCGCGGTAATACGAACTGTGCAAACGTTATTCGGAATCACTGGGCTTAAAGGGTGCGTAGGCGGGTTTGAAGGTCTGATGTGAAAGCCCACGGCTCAACCGTGGAATTGCGTTGGAAACCACAAGTCTTGAGGGGATCAGAGGAGAGCGGAACTGATGGTGGAGCGGTGAAATGCGTTGATATCATCAGGAACACCGGTGGCGAAAGCGGCTCTCTGGGATCTTTCTGACGCTGAGGCACGAAAGCTAGGGGAGCG…	ASV459	Lobophora spp.	Bacteria	Planctomycetota	Planctomycetes	Pirellulales	Pirellulaceae	Blastopirellula	0	0	0	0	0	0	0	0	0	0	0	0	47	0	0	0	0	0	0	0	0	0	0	0	0	0	0	0	0	0	0	0	0	0	0	0	0	0	0	0	0
CAGGGAATATTGCGCAATGAGCGAAAGCTTGACGCAGCGACACCGCGTGTGGGATGACGGATCTAGGTTTGTAAACCACTTTCAGGAGGGAAGAAAATGACGGTACCTCCACAAGAAGCCCCGGCCAACTACGTGCCAGCAGCCGCGGTAATACGTAGGGGGCGAGCGTTGTCCGGATTTATTGGGCGTAAAGAGCTCGTAGGCGGTTCAACAAGTCGGTCGTGAAAGTTCAGGGCTCAACCCTGAAATGTCGATCGATACTGTTGTGACTAGGATACGGTAGAGGTGAGTGGAATTCCGAGTGTAGCGGTGAAATGCGTAGATATTCGGAGGAACACCAATAGCGAAGGCAGCTCACTGGGCCGCTATCGACGCTGAGGAGCGAAAGCTAGGGGAGCA…	ASV36	N. cf. megalocystum	Bacteria	Actinobacteriota	Acidimicrobiia	Actinomarinales	Actinomarinaceae	Candidatus Actinomarina	0	0	0	0	0	0	3	0	0	0	0	0	0	0	0	0	0	0	0	122	25	0	353	625	0	0	0	0	0	0	0	0	0	0	0	0	0	0	0	0	0
TGGGGAATATTGCACAATGGGGGAAACCCTGATGCAGCAACGCCGCGTGGAGGATGACACATTTCGGTGCGTAAACTCCTTTTATATAGGAAGATAATGACGGTACTATATGAATAAGCGCCGGCTAACTCCGTGCCAGCAGCCGCGGTAATACGGAGGGCGCAAGCGTTACTCGGAATCACTGGGCGTAAAGAGCGTGTAGGCGGGTTAATAAGTTTGAAGTGAAATCCTATGGCTCAACCATAGAACTGCTTTGAAAACTGTTAACCTAGAATATGGGAGAGGTAGATGGAATTTCTGGTGTAGGGGTAAAATCCGTAGAGATCAGAAGGAATACCGATTGCGAAGGCGATCTACTGGAACATTATTGACGCTGAGACGCGAAAGCGTGGGGAGCAA…	ASV53	N. cf. megalocystum	Bacteria	Campylobacterota	Campylobacteria	Campylobacterales	Arcobacteraceae	Malaciobacter	0	0	0	0	0	0	0	0	26	0	0	0	0	0	0	0	0	0	0	0	0	0	0	0	0	0	1977	2266	1092	2755	193	2166	761	1091	647	343	1663	634	694	917	359
TGGGGAATCTTAGACAATGGGCGCAAGCCTGATCTAGCCATGCCGCGTGAGTGACGAAGGCCTTAGGGTCGTAAAGCTCTTTCGCCAGGGATGATAATGACAGTACCTGGTAAAGAAACCCCGGCTAACTCCGTGCCAGCAGCCGCGGTAATACGGAGGGGGTTAGCGTTGTTCGGAATTACTGGGCGTAAAGCGCGCGTAGGCGGATTGGAAAGTTGGGGGTGAAATCCCGGGGCTCAACCCCGGAACTGCCTCCAAAACTATCAGTCTAGAGTTCGAGAGAGGTGAGTGGAATTCCAAGTGTAGAGGTGAAATTCGTAGATATTTGGAGGAACACCAGTGGCGAAGGCGGCTCACTGGCTCGATACTGACGCTGAGGTGCGAAAGTGTGGGGAGCAA…	ASV149	N. cf. megalocystum	Bacteria	Proteobacteria	Alphaproteobacteria	Rhodobacterales	Rhodobacteraceae	Yoonia-Loktanella		0	0	0	0	0	344	0	389	0	0	0	0	188	0	965	0	0	0	0	0	0	0	0	0	0	24	0	7	0	6	0	0	12	0	0	0	0	0	20	0
TGGGGAATATTGCACAATGGGCGCAAGCCTGATGCAGCCATGCCGCGTGTGTGAAGAAGGCCTTCGGGTTGTAAAGCACTTTCAGTCGTGAGGAAGGTAGTGTAGTTAATAGCTGCATTACTTGACGTTAGCGACAGAAGAAGCACCGGCTAACTCCGTGCCAGCAGCCGCGGTAATACGGAGGGTGCGAGCGTTAATCGGAATTACTGGGCGTAAAGCGCATGCAGGTGGTTTGTTAAGTCAGATGTGAAAGCCCGGGGCTCAACCTCGGAATAGCATTTGAAACTGGCAGACTAGAGTACTGTAGAGGGGGGTAGAATTTCAGGTGTAGCGGTGAAATGCGTAGAGATCTGAAGGAATACCGGTGGCGAAGGCGGCCCCCTGGACAGATACTGACAC…	ASV167	N. cf. megalocystum	Bacteria	Proteobacteria	Gammaproteobacteria	Enterobacterales	Vibrionaceae	Vibrio	0	0	0	0	0	0	0	0	35	0	0	0	0	0	0	0	0	0	0	0	0	0	0	0	0	0	81	139	152	160	162	145	0	107	70	53	119	153	103	107	69
TGGGGAATCTTGCACAATGGAGGAAACTCTGATGCAGCGATGCCGCGTGAGTGAAGAAGGCCTTTGGGTTGTAAAGCTCTTTCGTCGGGGAAGAAAATGACTGTACCCGAATAAGAAGGTCCGGCTAACTTCGTGCCAGCAGCCGCGGTAATACGAAGGGACCTAGCGTAGTTCGGAATTACTGGGCTTAAAGAGTTCGTAGGTGGTTGAAAAAGTTGGTGGTGAAATCCCAGAGCTTAACTCTGGAACTGCCATCAAAACTTTTCAGCTAGAGTATGATAGAGGAAAGCAGAATTTCTAGTGTAGAGGTGAAATTCGTAGATATTAGAAAGAATACCAATTGCGAAGGCAGCTTTCTGGATCATTACTGACACTGAGGAACGAAAGCATGGGTAGCGA…	ASV187	N. cf. megalocystum	Bacteria	Proteobacteria	Alphaproteobacteria	SAR11 clade	Clade I	Clade Ia	0	0	0	0	0	0	0	0	0	0	0	0	0	5	0	0	0	0	0	604	761	232	305	246	0	0	0	0	0	0	0	0	0	0	0	0	0	0	0	0	0
TGGGGAATATTGCGCAATGGGCGAAAGCCTGACGCAGCCACGCCGCGTGTGCGATGAAGGCCTTCGGGTCGTAAAGCACTGTGGAGGGAGAAGAATAAAGCCGGTGAAGAGCCGGCCCTGACGGTATCCCTTTAGCAAGCACCGGCTAACTCCGTGCCAGCAGCCGCGGTAATACGGAGGGTGCAAACGTTGCTCGGAATCACTGGGCGTAAAGCGCACGTAGGCGGCCGTGTAAGTTGGATGTGAAAGCCCTGGGCTCAACCCAGGAAGTGCATCCAAAACTGCATGGCTTGAGTACCGGAGGGGCTCAGAGAATTCCCGGTGTAGAGGTGAAATTCGTAGATATCGGGAGGAATACCAGTGGCGAAGGCGCTGGGCTGGACGGTTACTGACGCTGAG…	ASV219	N. cf. megalocystum	Bacteria	Myxococcota	Polyangia	Nannocystales	Nannocystaceae	Nannocystis	0	0	0	0	0	0	0	0	0	0	0	0	0	36	0	0	0	0	0	0	0	0	0	0	0	0	0	0	0	0	42	0	0	0	0	0	0	0	0	0	0
TGAGGAATATTGGACAATGGGGGGAACCCTGATCCAGCCATGCCGCGTGCAGGAAGACTGCCCTATGGGTTGTAAACTGCTTTTGTACGGGAAGAAACACTCCTACGGGTAGGAGCTTGACGGTACCGTAAGAATAAGGATCGGCTAACTCCGTGCCAGCAGCCGCGGTAATACGGAGGATCCAAGCGTTATCCGGAATCATTGGGTTTAAAGGGTCCGTAGGTGGGCCGGTCAGTCAGAGGTGAAATCCTGCAGCTCAACTGTAGAACTGCCTTTGATACTGCTGGCCTTGAATGGTTGTGAAGTGGTTAGAATATGTAGTGTAGCGGTGAAATGCATAGATATTACATAGAATACCAATTGCGAAGGCAGATCACTAACAACGCATTGACACTGATG…	ASV220	N. cf. megalocystum	Bacteria	Bacteroidota	Bacteroidia	Flavobacteriales	Flavobacteriaceae	Hyunsoonleella	0	0	0	0	0	0	87	0	129	0	0	0	0	0	0	121	0	0	0	0	0	0	0	0	0	0	0	0	0	0	0	0	0	0	0	0	0	0	0	0	0
TGGGGAATATTGGACAATGGGCGAAAGCCTGATCCAGCAACGCCGCGTGGAGGACGAAGGCCTTCGGGTTGTAAACTCCTGTCAGGTGGGACGAAAAGGTTGCGGTTAATACCCGTAGCCGCTGACGGTACCACCAGAGGAAGTCCCGGCTAACTCCGTGCCAGCAGCCGCGGTAATACGGAGGGGACTAGCGTTATTCGGAATTATTGGGCGTAAAGGGCGCGTAGGCGGCCTGATAAGTCAGGGGTGAAATCCCTCGGCTCAACCGAGGAACTGCCCTTGAAACTGTCAAGCTTGAGTCCGGGAGAGGGTAGTGGAATTCCGAGTGTAGCGGTGAAATGCGTAGATATTCGGAGGAACACCAGTGGCGAAGGCGGCTACCTGGACCGGTACTGACGC…	ASV244	N. cf. megalocystum	Bacteria	Acidobacteriota	Thermoanaerobaculia	Thermoanaerobaculales	Thermoanaerobaculaceae	Subgroup 10	0	0	0	0	0	0	14	0	0	0	0	0	0	0	0	0	0	0	0	0	0	0	0	0	0	0	0	0	0	0	0	0	0	0	0	0	0	0	0	0	0
TGGGGAATATTGGACAATGGGGGCAACCCTGATCCAGCCATGCCGCGTGAGTGATGAAGGCCCTAGGGTTGTAAAACTCTTTCGCTAGGGAAGATAATGACGGTACCTAGTAAAGAAGTCCCGGCTAACTCCGTGCCAGCAGCCGCGGTAATACGGAGGGGACTAGCGTTGTTCGGAATTACTGGGCGTAAAGCGCGCGTAGGCGGGCTGGTCAGTTGGGGGTGAAATCCCGAGGCTTAACCTCGGAACTGCCTTCAAAACTGCCAGTCTTGAGTTCGAGAGAGGTAAGTGGAATTCCTAGTGTAGAGGTGAAATTCGTAGATATTAGGAAGAACACCAGTGGCGAAGGCGGCTTACTGGCTCGATACTGACGCTGAGGCGCGAAAGCGTGGGGAGCAA…	ASV257	N. cf. megalocystum	Bacteria	Proteobacteria	Alphaproteobacteria	Parvibaculales	PS1 clade	NA	0	0	0	0	0	0	0	0	0	0	0	0	0	0	0	0	0	0	0	0	0	0	0	0	0	0	0	0	0	0	8	0	0	9	0	0	0	0	0	0	0
TGGGGAATTTTCCGCAATGGGCGAAAGCCTGACGGAGCAACGCCGCGTGCGGGAGGAAGGCCTTAGGGTTGTAAACCGCTTTTCTCAGGGAAGAAGCTCTGACGGTACCTGAGGAATAAGCCTCGGCTAACTCCGTGCCAGCAGCCGCGGTAAGACGGAGGAGGCAAGCGTTATCCGGAATTATTGGGCGTAAAGCGTCCGCAGGCGGCTAGTTAAGTCTGCTGTCAAAGCCCGCAGCTCAACTGCGGATCGGCAGTGGAAACTGATTAGCTAGAGTGCGGTAGGGGTAGAGGGAATTCCCGGTGTAGCGGTGAAATGCGTAGATATCGGGAAGAACACCAGTGGCGAAGGCGCTCTACTGGGCCGTGACTGACGCTGAGGGACGAAAGCTAGGGGAGC…	ASV258	N. cf. megalocystum	Bacteria	Cyanobacteria	Cyanobacteriia	Phormidesmiales	Nodosilineaceae	NA	0	0	0	0	0	0	19	0	0	0	0	0	0	0	0	0	0	0	0	0	0	0	0	0	0	0	0	0	0	0	0	0	0	0	0	0	0	0	0	0	0
TGGGGAATTTTCCGCAATGGGCGAAAGCCTGACGGAGCAACGCCGCGTGAGGGAGGAATGTCTTTGGATTGTAAACCTCTTTTCTCAAGGAAGATAATGACGGTACTTGAGGAATCAGCATCGGCTAACTCCGTGCCAGCAGCCGCGGTAATACGGGGGATGCAAGCGTTATCCGGAATTATTGGGCGTAAAGCGTCCGTAGGCGGCTGAACAAGTCTGCTGTTAAAGCGTGCAGCTTAACTGCATACCAGCGGTGGAAACTGTTTAGCTTGAGTATGGTAGGGGTAGAGGGAATTCCCGGTGTAGCGGTGAAATGCGTAGATATCGGGAAGAACACCAGTGGCGAAGGCGCTCTACTGGGCCATAACTGACGCTGATGGACGAAAGCTAGGGGAGCGA…	ASV274	N. cf. megalocystum	Bacteria	Cyanobacteria	Cyanobacteriia	Synechococcales	Synechococcales Incertae Sedis	Schizothrix LEGE 07164	0	0	0	0	0	0	0	0	488	0	0	0	0	0	0	0	0	0	0	0	0	0	0	0	0	0	0	0	0	0	0	0	0	0	0	0	0	0	0	0	0
TGAGGAATATTGCGCAATGGGGGAAACCCTGACGCAGCGACGCCGCGTGGATGATGAAGGCCTTTGGGTCGTAAAATCCTGTCAGATGGAAAGAAATGGTATATTGCTAATATCAGTATATCTTGACGGTACCATCAAAGGAAGCACCGGCTAACTCCGTGCCAGCAGCCGCGGTAATACGGAGGGTGCAAGCGTTGTTCGGAATTACTGGGCGTAAAGCGCGCGTAGGTGGTCTGTTAAGTCAGATGTGAAAGTCCACGGCTCAACCGTGGAAGTGCATTTGAAACTGGCAGACTTGAGTACTGGAGGGGGTAGTGGAATTCCCGGTGTAGAGGTGAAATTCGTAGATATCGGGAGGAATACCGGTGGCGAAGGCGACTACCTGGCCAGATACTGACA…	ASV286	N. cf. megalocystum	Bacteria	Desulfobacterota	Desulfobulbia	Desulfobulbales	Desulfocapsaceae	SEEP-SRB4	0	0	0	0	0	0	42	0	45	0	0	0	0	28	0	66	0	0	0	0	0	0	0	0	0	0	0	0	0	0	0	0	0	0	0	0	0	0	0	0	0
TGGGGAATTTTCCGCAATGGGCGAAAGCCTGACGGAGCAATACCGCGTGAGGGAGGAAGACTTTTGGGTTGTAAACCTCTTTTATTAAGGAAGAAGAAAGTGACGGTACTTAAAGAATAAGCATCGGCTAACTCCGTGCCAGCAGCCGCGGTAATACGGAGGATGCAAGCGTTATCCGGAATCATTGGGCGTAAAGCGTCCGCAGGTGGTTATTCAAGTCTGCTGTTAAAGACAGAAGCTCAACTTCTGGAGGGCGGTGGAAACTGGATAACTAGAGTACGGTAGGGGTTGAGGGAATTCCCAGTGTAGCGGTGAAATGCGTAGATATTGGGAAGAACACCAGTGGCGAAGGCGCTCAACTGGGCCGTAACTGACACTCAGGGACGAAAGCTAGGGGAG…	ASV299	N. cf. megalocystum	Bacteria	Cyanobacteria	Cyanobacteriia	Cyanobacteriales	Xenococcaceae	Pleurocapsa PCC-7319	0	0	0	0	0	0	0	0	0	0	0	0	0	103	0	0	0	0	0	0	0	0	0	0	0	0	0	0	0	0	0	0	0	0	0	0	0	0	0	0	0
TGGGGAATATTGGACAATGGGCGCAAGCCTGATCCAGCAATGCCGCGTGTGTGAAGAAGGCCTTCGGGTTGTAAAGCACTTTTATGAGGGAAGAAGGTGTAGGTGTTAATAGCACTTGCAATTGACGGTACCTCAAGAATAAGCACCGGCTAACTCCGTGCCAGCAGCCGCGGTAATACGGAGGGTGCGAGCGTTAATCGGAATTACTGGGCGTAAAGGGTACGTAGGCGGTTTTACAAGTCAGATGTGAAAGCCCCGGGCTTAACCTGGGAACTGCATTTGAAACTGTATGGCTAGAGTGGATGAGAGGTTAGTGGAATTCCTGGTGTAGCGGTGAAATGCGTAGATATCAGGAGGAACATCAGTGGCGAAGGCGACTAACTGGCATCACACTGACGC…	ASV314	N. cf. megalocystum	Bacteria	Proteobacteria	Gammaproteobacteria	Gammaproteobacteria Incertae Sedis	Unknown Family	Marinicella	0	0	0	0	0	0	0	0	0	0	0	0	0	0	0	0	0	0	0	0	0	0	0	0	0	0	0	0	0	0	0	0	0	0	0	0	0	0	0	0	0
TGGGGAATATTGGACAATGGGCGAAAGCCTGATCCAGCAACGCCGCGTGGAGGATGAAGGCCTTCGGGTTGTAAACTCCTGTCAGGTGGGACGAAAAGATTTCGGTTAATACCCGGAGTCCGTGACGGTACCACCGGAGGAAGCCCCGGCTAACTCCGTGCCAGCAGCCGCGGTAATACGGAGGGGGCAAGCGTTATTCGGAATTATTGGGCGTAAAGGGCGCGTAGGCGGCATGGCAAGTCAGTGGTGAAATCCCTCGGCTCAACCGAGGAACTGCCTCTGAAACTGTCTAGCTTGAGGCCGGGAGAGGGTAGTGGAATTCCCAGTGTAGCGGTGAAATGCGTAGATATTGGGAGGAACACCGGTGGCGAAGGCGGCTACCTGGACCGGTTCTGACGC…	ASV319	N. cf. megalocystum	Bacteria	Acidobacteriota	Thermoanaerobaculia	Thermoanaerobaculales	Thermoanaerobaculaceae	Subgroup 10	0	0	0	0	0	0	21	0	0	0	0	0	0	0	0	0	0	0	0	0	0	0	0	0	0	0	0	0	0	0	0	0	0	0	0	0	0	0	0	0	0
TGGGGAATATTGGACAATGGGGGCAACCCTGATCCAGCCATGCCGCGTGAGTGATGACGGCCTTAGGGTTGTAAAGCTCTTTCAGCAGTGAAGATAATGACATTAACTGCAGAAGAAGCCCCGGCTAACTTCGTGCCAGCAGCCGCGGTAATACGAAGGGGGCTAGCGTTGTTCGGAATCACTGGGCGTAAAGCGTACGTAGGCGGACTGATCAGTCAGGGGTGAAATCCCGGGGCTCAACCCCGGAACTGCCTTTGATACTGTCAGTCTTGAGATCGAGAGAGGTGAGTGGAACTCCGAGTGTAGAGGTGAAATTCGTAGATATTCGGAAGAACACCAGTGGCGAAGGCGGCTCACTGGCTCGATACTGACGCTGAGGTACGAAAGCGTGGGGAGCAA…	ASV321	N. cf. megalocystum	Bacteria	Proteobacteria	Alphaproteobacteria	Rhizobiales	Stappiaceae	Pseudovibrio	0	0	0	0	0	0	12	0	0	0	0	0	0	0	0	0	0	0	0	10	14	0	5	9	0	0	0	0	0	0	0	0	0	0	0	0	0	0	0	0	0
TGGGGAATATTGGACAATGGGCGCAAGCCTGATCCAGCAACGCCGCGTGGAGGATGACGGCCTTCGGGTTGTAAACTCCTGTCAGGTGGGACGAAAAGGTCGTGGTTAATAGCTGCGATCCATGACGGTACCATCAGAGGAAGCCCCGGCTAACTCCGTGCCAGCAGCCGCGGTAATACGGAGGGGGCGAGCGTTATTCGGAATTATTGGGCGTAAAGGGCGCGTAGGCGGCCTGATAAGTCAGGGGTGAAATCCCTCGGCTCAACCGAGGAACTGCCTCTGAAACTGTCAGACTTGAGGCCGGGAGAGGGTAGTGGAATTCCCAGTGTAGCGGTGAAATGCGTAGATATTGGGAGGAACACCAGTGGCGAAAGCGGCTACCTGGACCGGTTCTGACGC…	ASV323	N. cf. megalocystum	Bacteria	Acidobacteriota	Thermoanaerobaculia	Thermoanaerobaculales	Thermoanaerobaculaceae	Subgroup 10	0	0	0	0	0	0	0	0	5	0	0	0	0	14	0	23	0	0	0	0	0	0	0	0	0	0	0	0	0	0	0	66	0	0	0	0	0	0	0	0	0
TGGGGAATATTGCGCAATGGGCGAAAGCCTGACGCAGCCACGCCGCGTGAGCGATGAAGGCCCTAGGGTCGTAAAGCTCTGTGGAGGGAGAAGAAACCTGACGGTATCCCTTTAGCAAGCACCGGCTAACTCCGTGCCAGCAGCCGCGGTAATACGGAGGGTGCAAACGTTGCTCGGAATCATTGGGCGTAAAGCACATGTAGGCGGCTGCGCAAGTTGGATGTGAAAGCCCAGGGCTCAACCTTGGAAGTGCATCCAAAACTGCGTGGCTTGAGTTCCGGAGGGGCCCAGAGAATTCCCGGTGTAGAGGTGAAATTCGTAGATATCGGGAGGAATACCAGTGGCGAAGGCGCTGGGCTGGACGGATACTGACGCTGAGATGTGAAAGCGTGGGGAGCA…	ASV337	N. cf. megalocystum	Bacteria	Myxococcota	Polyangia	Nannocystales	Nannocystaceae	NA	0	0	0	0	0	0	0	0	0	0	0	0	0	0	0	0	0	0	0	0	0	0	0	0	0	0	0	0	0	0	63	0	0	0	0	0	0	0	0	0	0
TGGGGAATTTTCCGCAATGGGGGCAACCCTGACGGAGCAAGACCGCGTGAGGGAGGAAGGCCTTAGGGTTGTAAACCTCTTTTATATGGGAAGAACAAAATGACGGTACCATATGAATCAGCCTCGGCTAACTCCGTGCCAGCAGCCGCGGTAATACGGAGGAGGCAAGCGTTATCCGGAATTATTGGGCGTAAAGGGTCCGCAGGTGGCAATTAAAGTCTGCAGTCAAAGACAGTAGCTCAACTACTGAGAGGCAGTGGAAACTGAATCGCTAGAGAACGGTAGGGGCAGAGGGAATTCCCGGTGTAGCGGTGAAATGCGTAGATTTCGGGAAGAACATCGGCGGCGAAAGCGCTCTGCTGGACCGTATCTGACACTCAGGGACGAAAGCTAGGGGAG…	ASV340	N. cf. megalocystum	Bacteria	Cyanobacteria	Cyanobacteriia	Cyanobacteriales	Oscillatoriaceae	NA	0	0	0	0	0	0	0	0	8	0	0	0	0	0	0	0	0	0	0	0	0	0	0	0	0	0	0	0	0	0	0	0	0	0	0	0	0	0	0	0	0
TGGGGAATATTGCGCAATGGGCGAAAGCCTGACGCAGCCACGCCGCGTGAGCGATGAAGGTTCTAGGATCGTAAAGCTCTGTGGAGGGAGAAGAATAAAGCCAGTGAAGAGCTGGCCCTGACGGTATCCCTTTAGCAAGCACCGGCTAACTCCGTGCCAGCAGCCGCGGTAATACGGAGGGTGCAAACGTTGCTCGGAATCATTGGGCGTAAAGCGCGCGTAGGCGGCTTGGCAAGTTGGATGTGAAAGCCCTGGGCTCAACCCAGGAAGTGCATCCAAAACTGCCAGGCTTGAATCTCGGAGGGGGTCAGGGAATTCCCGGTGTAGAGGTGAAATTCGTAGATATCGGGAGGAACACCAGTGGCGAAGGCGCTGGCCTGGACGATGATTGACGCTGAG…	ASV356	N. cf. megalocystum	Bacteria	Myxococcota	Polyangia	Nannocystales	Nannocystaceae	Enhygromyxa	0	0	0	0	0	0	0	0	0	0	0	0	0	0	0	0	0	0	0	0	0	0	0	0	0	0	0	0	0	0	0	0	0	0	0	0	0	0	0	0	0
TGAGGAATATTGGACAATGGGCGGAAGCCTGATCCAGCCATGCCGCGTGCAGGAAGACTGCCCTATGGGTTGTAAACTGCTTTTGTACGGGAAGAAACACCCCTTCGTGAAGGGGCTTGACGGTACCGTAAGAATAAGCATCGGCTAACTCCGTGCCAGCAGCCGCGGTAATACGGAGGATGCAAGCGTTATCCGGAATCATTGGGTTTAAAGGGTCCGTAGGTGGACTTGTAAGTCAGAGGTGAAATCCTGCAGCTTAACTGTAGAACTGCCTTTGATACTGCTAGTCTTGAGTCGTTGTGAAGTGGTTAGAATAAGTAGTGTAGCGGTGAAATGCATAGATATTACTTAGAATACCGATTGCGAAGGCAGATCACTAACAACGTACTGACACTGATG…	ASV383	N. cf. megalocystum	Bacteria	Bacteroidota	Bacteroidia	Flavobacteriales	Flavobacteriaceae	Seonamhaeicola	0	0	0	0	0	0	0	0	0	0	0	0	0	8	0	0	0	0	0	0	0	0	0	0	0	0	0	0	8	0	0	0	0	0	0	0	0	11	0	0	0
TTTCGAATATTTCACAATGGGCGCAAGCCTGATGGAGCAACGCCGCGTGGGGGATGAATGTCTTCGGATTGTAAACCCCTGTCACCAAGGATAAAAAAGCGGGTATTTAATATCGCCTGCCTTGATGTAACTTGGAGAGGAAGAGGTGGCTAACTCTGTGCCAGCAGCCGCGGTAATACAGAGACCTCGAGCGTTATTCGGATTCACTGGGCGTAAAGGGAGCGCAGGCGGCCGCGTATGTCGGGGGTGAAATCCTGCAGCTTAACTGTAGAATTGCCTTCGAAACTACGCGGCTAGAGTGTCGGAGAGGAATGCGGAATTCCAGGTGTAGCAGTGAAATGCGTAGATATCTGGAGGAACACCGAAGGCGAAGGCAGCATTCTGGACGACCACTGACGC…	ASV416	N. cf. megalocystum	Bacteria	Verrucomicrobiota	Verrucomicrobiae	Opitutales	Puniceicoccaceae	Pelagicoccus	0	0	0	0	0	0	9	0	0	0	0	0	0	0	0	0	0	0	0	0	0	0	0	0	0	0	0	0	0	0	0	0	0	0	0	0	0	0	0	0	0
TGGGGAATCTTAGACAATGGGGGCAACCCTGATCTAGCCATGCCGCGTGAGTGATGAAGGCCTTAGGGTCGTAAAGCTCTTTCGCCTGTGATGATAATGACAGTAGCAGGTAAAGAAACCCCGGCTAACTCCGTGCCAGCAGCCGCGGTAATACGGAGGGGGTTAGCGTTGTTCGGAATTACTGGGCGTAAAGCGCGCGTAGGCGGATTAGAAAGTTGGGGGTGAAATCCCGGGGCTCAACCTCGGAACTGCCTCCAAAACTGCTAGTCTAGAGTTCGAGAGAGGTGAGTGGAATTCCGAGTGTAGAGGTGAAATTCGTAGATATTCGGAGGAACACCAGTGGCGAAGGCGGCTCACTGGCTCGATACTGACGCTGAGGTGCGAAAGTGTGGGGAGCAA…	ASV6	Lithophyllum sp.	Bacteria	Proteobacteria	Alphaproteobacteria	Rhodobacterales	Rhodobacteraceae	HIMB11	0	0	0	0	0	10	0	0	0	0	0	0	0	0	0	0	0	0	0	1775	311	5813	857	1448	0	0	0	25	0	11	0	22	0	0	0	0	16	0	0	0	0
TGAGGAATATTGGTCAATGGAGGCAACTCTGAACCAGCCATGCCGCGTGAAGGATGACGGCCCTATGGGTTGTAAACTTCTTTTATATGGGAAGAAACTTATCTACGTGTAGATAACTGACGGTACCATACGAATAAGGATCGGCTAACTCCGTGCCAGCAGCCGCGGTAATACGGAGGATCCAAGCGTTATCCGGATTCATTGGGTTTAAAGGGTCCGTAGGCGGATTTTTAAGTCAGTGGTGAAAGCCGGCAGCTCAACTGTCGAACTGCCATTGATACTGGAAATCTTGAGTACAAATGAAGTAGGCGGAATGAGTCATGTAGCGGTGAAATGCATAGATATGACTCAGAACACCGATTGCGAAGGCAGCTTACTAACATGTAACTGACGCTGAGG…	ASV10	Lithophyllum sp.	Bacteria	Bacteroidota	Bacteroidia	Flavobacteriales	Cryomorphaceae	NA	0	0	0	0	0	0	0	0	0	0	0	0	0	0	0	0	0	0	0	696	159	977	681	599	0	0	40	10	214	17	62	0	84	151	148	50	18	100	141	196	91
TGGGGAATATTGCACAATGGGGGAAACCCTGATGCAGCAACGCCGCGTGGAGGATGACACATTTCGGTGCGTAAACTCCTTTTATATAGGAAGATAATGACGGTACTATATGAATAAGCACCGGCTAACTCCGTGCCAGCAGCCGCGGTAATACGGAGGGTGCAAGCGTTACTCGGAATCACTGGGCGTAAAGAGCGTGTAGGCGGATAAATAAGTTTGAAGTGAAATCCTGTGGCTCAACCATAGAACTGCTTTGAAAACTGTTTATCTAGAATATGGGAGAGGTAGATGGAATTTCTGGTGTAGGGGTAAAATCCGTAGAGATCAGAAGGAATACCGATTGCGAAGGCGATCTACTGGAACATTATTGACGCTGAGACGCGAAAGCGTGGGGAGCAA…	ASV19	Lithophyllum sp.	Bacteria	Campylobacterota	Campylobacteria	Campylobacterales	Arcobacteraceae	Malaciobacter	0	6	0	0	0	0	0	0	0	0	0	0	0	0	0	0	0	0	0	0	0	0	0	0	0	0	0	0	0	0	0	0	0	0	0	0	0	0	0	0	0
TGGGGAATATTGCACAATGGGGGAAACCCTGATGCAGCCATGCCGCGTGTGTGAAGAAGGCCTTCGGGTTGTAAAGCACTTTCAGCAGTGAGGAAAGGTTAGTAGTTAATACCTGCTAGCTGTGACGTTAACTGCAGAAGAAGCACCGGCTAACTCCGTGCCAGCAGCCGCGGTAATACGGAGGGTGCAAGCGTTAATCGGAATTACTGGGCGTAAAGCGCGCGTAGGTGGTTCAGTCAGTCAGATGTGAAAGCCCCGGGCTCAACCTGGGAACTGCACCTGATACTGCTGAACTAGAGTACGGTAGAGGGTAGTGGAATTTCCTGTGTAGCGGTGAAATGCGTAGATATAGGAAGGAACACCAGTGGCGAAGGCGACTGCCTGGACTGATACTGACAC…	ASV46	Lithophyllum sp.	Bacteria	Proteobacteria	Gammaproteobacteria	Pseudomonadales	Nitrincolaceae	Marinobacterium	0	14	0	0	0	0	0	0	0	0	0	0	0	0	0	0	0	0	0	0	0	0	0	0	0	0	3134	2282	2616	3850	963	2595	5107	1936	1262	1201	1865	1215	2085	1949	1224
TGGGGAATATTGGACAATGGGCGCAAGCCTGATCCAGCCATGCCGCGTGAGTGATGAAGGCCCTAGGGTTGTAAAGCTCTTTCAACGGTGAAGATAATGACGGTAGCCGTAGAAGAAGCCCCGGCTAACTTCGTGCCAGCAGCCGCGGTAATACGAAGGGGGCGAGCGTTGTTCGGAATCACTGGGCGTAAAGCGTACGTAGGCGGATCAATTAGTTAGGGGTGAAATCCCAGGGCTCAACCCTGGAACTGCCTCTAATACTGTTGATCTAGAGTTCGAGAGAGGTGAGTGGAATTCCTAGTGTAGAGGTGAAATTCGTAGATATTAGGAAGAACACCAGTGGCGAAGGCGGCTCACTGGCTCGATACTGACGCTGAGGTACGAAAGCGTGGGGAGCAA…	ASV147	Lithophyllum sp.	Bacteria	Proteobacteria	Alphaproteobacteria	Rhizobiales	Rhizobiaceae	NA	0	0	0	0	0	19	0	0	0	0	0	0	0	0	0	0	0	0	0	0	0	0	0	0	0	0	0	0	0	0	0	0	0	0	7	0	0	0	0	0	0
TGGGGAATATTGGACAATGGGCGCAAGCCTGATCCAGCCATGCCGCGTGAGTGAAGAAGGCCTTAGGGTTGTAAAGCTCTTTCGACGGGGAAGATGATGACGGTACCCGTAGAAGAAGCCCCGGCTAACTCCGTGCCAGCAGCCGCGGTAATACGGAGGGGGCAAGCGTTGTTCGGAATTACTGGGCGTAAAGGGCGTGTAGGCGGAATATCAAGTTAGGGGTGAAAGGCCTGGGCTCAACCTGGGAACTGCCTCTAAAACTGGTAATCTAGAGTTCGGGAGAGGATAGCGGAATTCCTAGTGTAGAGGTGAAATTCGTAGATATTAGGAAGAACACCAGTGGCGAAGGCGGCTATCTGGCCCGATACTGACGCTGAGGCGCGAAAGCGTGGGGAGCAA…	ASV196	Lithophyllum sp.	Bacteria	Proteobacteria	Alphaproteobacteria	Kiloniellales	Kiloniellaceae	Pelagibius	0	32	0	0	0	0	0	0	0	0	0	0	0	0	77	0	0	0	0	0	0	0	0	0	0	0	0	0	0	0	0	0	0	0	0	0	0	0	0	0	0
TGGGGAATCTTAGACAATGGGCGCAAGCCTGATCTAGCCATGCCGCGTGAGTGATGAAGGCCCTAGGGTCGTAAAGCTCTTTCGCCTGTGAAGATAATGACGGTAGCAGGTAAAGAAACCCCGGCTAACTCCGTGCCAGCAGCCGCGGTAATACGGAGGGGGTTAGCGTTGTTCGGAATTACTGGGCGTAAAGCGCACGTAGGCGGACCAGTCAGTCAGGGGTGAAATCCCGGGGCTCAACCCCGGAACTGCCTTTGATACTGCTGGTCTAGAGTTCGAGAGAGGTGAGTGGAATTCCGAGTGTAGAGGTGAAATTCGTAGATATTCGGAGGAACACCAGTGGCGAAGGCGGCTCACTGGCTCGATACTGACGCTGAGGTGCGAAAGCGTGGGGAGCAA…	ASV209	Lithophyllum sp.	Bacteria	Proteobacteria	Alphaproteobacteria	Rhodobacterales	Rhodobacteraceae	NA	0	0	0	0	0	0	0	0	0	0	0	0	0	0	0	0	0	0	0	0	0	0	0	0	0	0	23	25	0	22	43	36	52	0	0	109	0	291	16	37	15
TGGGGAATATTGCACAATGGGGGCAACCCTGATGCAGCCATGCCGCGTGTGTGAAGAAGGCTTTCGGGTTGTAAAGCACTTTCAGTGGGGAGGAAAGGGTGTTGGTTAATACCTAACATCTGTGACGTTACCCACAGAAGAAGCACCGGCTAACTCCGTGCCAGCAGCCGCGGTAATACGGAGGGTGCAAGCGTTAATCGGAATTACTGGGCGTAAAGCGCGCGTAGGCGGTAAGTTAAGCTAGATGTGAAAGCCCCGGGCTCAACCTGGGAACTGCATTTAGAACTGGCTTGCTGGAGTACAGCAGAGGATAGTGGAATTTCTAGTGTAGCGGTGAAATGCGTAGATATTAGAAGGAACACCAGTGGCGAAGGCGACTGTCTGGGCTGATACTGACGC…	ASV230	Lithophyllum sp.	Bacteria	Proteobacteria	Gammaproteobacteria	Pseudomonadales		NA	0	0	0	0	0	0	0	0	0	0	0	0	0	0	7	0	0	0	0	0	0	0	0	0	0	0	0	0	0	0	0	0	0	0	0	0	0	0	0	0	0
TGGGGAATATTGCGCAATGGGCGAAAGCCTGACGCAGCCACGCCGCGTGTGTGATGAAGGCTTTCGGGTCGTAAAGCACTGTTTGGAGGGAAGAAGTTCTGACGGTACCTCCCAAGAAAGCACCGGCTAACTCCGTGCCAGCAGCCGCGGTAATACGGAGGGTGCAAGCGTTGCTCGGAATCACTGGGCGTAAAGCGTACGCAGGCGGCTCGTTAAGTCGGGTGTGAAAGCCCAGGGCTCAACCCTGGAATTGCGCTCGATACTGGCGGGCTTGAGTACGGGAGAGGGACAGCGGAATTCCTGGTGTAGAGGTGAAATTCGTAGATATCAGGAGGAACACCAGTGGCGAAAGCGGCTTCCTGGCCCGATACTGACGCTCATGTACGAAAGCGTGGGGAG…	ASV254	Lithophyllum sp.	Bacteria	Bdellovibrionota	Bdellovibrionia	Bdellovibrionales	Bdellovibrionaceae	OM27 clade	0	0	0	0	0	33	0	0	0	0	0	0	0	0	0	0	0	0	0	0	0	0	0	0	0	0	0	0	0	0	0	0	0	0	0	0	0	0	0	0	0
TGGGGAATATTGGACAATGGGCGCAAGCCTGATCCAGCCATGCCGCGTGAGTGATGAAGGCCCTAGGGTTGTAAAGCTCTTTCAACGGTGAAGATAATGACGGTAGCCGTAGAAGAAGCCCCGGCTAACTTCGTGCCAGCAGCCGCGGTAATACGAAGGGGGCGAGCGTTGTTCGGAATCACTGGGCGTAAAGCGTACGTAGGCGGATTGATTAGTTAGGGGTGAAATCCCGGGGCTCAACCTCGGAACTGCCTTTAATACTGTCAATCTAGAGATCGAGAGAGGTGAGTGGAATTCCTAGTGTAGAGGTGAAATTCGTAGATATTAGGAAGAACACCAGTGGCGAAGGCGGCTCACTGGCTCGATACTGACGCTGAGGTACGAAAGCGTGGGGAGCAA…	ASV256	Lithophyllum sp.	Bacteria	Proteobacteria	Alphaproteobacteria	Rhizobiales	Rhizobiaceae	NA	0	0	0	0	0	9	0	0	0	0	0	0	0	0	0	0	0	0	0	0	0	0	0	0	0	0	0	0	0	0	0	0	0	0	0	0	0	0	0	0	0
TAGGGAATATTGGTCAATGGGCGAGAGCCTGAACCAGCCATGCCGCGTGCAGGAAGACGGCCTTCTGGGTTGTAAACTGCTTTTACCAGGGAACAAAAAGCCCATGCGTGGGAAATTGCGTGTACCTGGGGAATAAGCACCGGCTAACTCCGTGCCAGCAGCCGCGGTAATACGGAGGGTGCAAGCGTTGTCCGGATTTATTGGGTTTAAAGGGTGCGTAGGCGGCAAACTTAGTCAGGGGTGAAATCCAGCAGCTCAACTGTTGAACTGCCCTTGATACTGGCTTGCTTGAGTACAGACGAGGTAGGCGGAATTTATGGTGTAGCGGTGAAATGCATAGATACCATAAAGAACACCGATAGCGAAGGCAGCTTACTGGACTGTTACTGACGCTGATGC…	ASV260	Lithophyllum sp.	Bacteria	Bacteroidota	Bacteroidia	Cytophagales	Cyclobacteriaceae	Fulvivirga	0	0	0	0	0	0	0	0	0	0	0	0	0	0	0	0	0	0	0	0	0	0	0	0	0	0	0	0	0	0	0	0	0	0	0	0	0	0	0	0	0
TGGGGAATATTGCACAATGGGGGCAACCCTGATGCAGCCATGCCGCGTGTGTGAAGAAGGCTTTCGGGTTGTAAAGCACTTTCAGTGGGGAGGAAAGGGTTACGATTAATACTCGTGATCTGTGACGTTACCCACAGAAGAAGCACCGGCTAACTCCGTGCCAGCAGCCGCGGTAATACGGAGGGTGCAAGCGTTAATCGGAATTACTGGGCGTAAAGCGCGCGTAGGCGGTAAGTTAAGCTAGATGTGAAAGCCCCGGGCTCAACCTGGGAACTGCATTTAGAACTGGCTTACTGGAGTACAGCAGAGGATAGTGGAATTTCTAGTGTAGCGGTGAAATGCGTAGATATTAGAAGGAACACCAGTGGCGAAGGCGACTGTCTGGGCTGATACTGACGC…	ASV270	Lithophyllum sp.	Bacteria	Proteobacteria	Gammaproteobacteria	Pseudomonadales	Cellvibrionaceae	NA	0	0	0	0	0	0	0	0	0	0	0	0	0	0	0	0	0	0	0	0	0	0	0	0	0	0	0	0	0	0	0	0	0	0	0	0	0	0	0	0	0
TGGGGAATATTGGACAATGGGGGCAACCCTGATCCAGCCATGCCGCGTGAGTGATGAAGGCCCTAGGGTTGTAAAGCTCTTTCAACGGTGAAGATAATGACGGTAACCGTAGAAGAAGCCCCGGCTAACTTCGTGCCAGCAGCCGCGGTAATACGAAGGGGGCTAGCGTTGTTCGGAATAACTGGGCGTAAAGCGCACGTAGGCGGAATGTTAAGTGAGGGGTGAAATCCCGGGGCTCAACCCCGGAACTGCCTTTCATACTGGCAATCTAGAGATCGAGAGAGGTGAGTGGAATTCCGAGTGTAGAGGTGAAATTCGTAGATATTCGGAGGAACACCAGTGGCGAAGGCGGCTCACTGGCTCGATACTGACGCTGAGGTGCGAAAGCGTGGGGAGCAA…	ASV275	Lithophyllum sp.	Bacteria	Proteobacteria	Alphaproteobacteria	Rhizobiales	Rhizobiaceae	Pseudahrensia	0	0	0	0	21	0	0	0	0	0	0	0	0	0	0	0	0	0	0	0	0	0	0	0	0	0	0	0	0	0	0	0	0	0	0	6	0	0	0	0	0
TGGGGAATATTGCACAATGGGGGAAACCCTGATGCAGCCATGCCGCGTGTGTGAAGAAGGCTTTCGGGTTGTAAAGCACTTTCAGTGGGGAGGAAAGGGTGTTGGTTAATACCTGACATCTGTGACGTTACCCACAGAAGAAGCACCGGCTAACTCCGTGCCAGCAGCCGCGGTAATACGGAGGGTGCAAGCGTTAATCGGAATTACTGGGCGTAAAGCGCGCGTAGGCGGTAAGTTAAGCACGCTGTGAAAGCCCCGGGCTCAACCTGGGAACTGCAGTGTGAACTGGCTTGCTGGAGTACAGCAGAGGATAGTGGAATTTCTAGTGTAGCGGTGAAATGCGTAGATATTAGAAGGAACACCAGTGGCGAAGGCGACTGTCTGGGCTGATACTGACGC…	ASV289	Lithophyllum sp.	Bacteria	Proteobacteria	Gammaproteobacteria	Pseudomonadales	Cellvibrionaceae	NA	0	18	0	0	22	47	0	0	0	0	0	0	0	0	32	0	0	0	0	0	0	0	0	0	0	0	0	0	0	0	0	0	0	0	0	0	0	0	0	0	0
TGGGGAATATTGCACAATGGGCGCAAGCCTGATGCAGCCATGCCGCGTGAGTGAAGAAGGCCCTAGGGTTGTAAAGCTCTTTCGTCGGTGAAGATAATGACGGTAGCCGAAGAAGAAGCCCCGGCTAACTCCGTGCCAGCAGCCGCGGTAATACGGAGGGGGCAAGCGTTGTTCGGAATTACTGGGCGTAAAGCGCGCGTAGGCGGATTATTTAGTCAGAGGTGAAATCCCAGGGCTCAACCCTGGAACTGCCTTTGATACTGGTAATCTCGAGTCCGGAAGAGGTGAGTGGAATTCCCAGTGTAGAGGTGAAATTCGTAGATATTGGGAAGAACACCAGTGGCGAAGGCGGCTCACTGGTCCGGTACTGACGCTGAGGTGCGAAAGCGTGGGGAGCAA…	ASV308	Lithophyllum sp.	Bacteria	Proteobacteria	Alphaproteobacteria	Rhizobiales	Rhizobiales Incertae Sedis	Anderseniella	0	0	0	0	24	0	0	0	0	0	0	0	0	0	0	0	0	0	0	0	0	0	0	0	0	0	0	0	0	0	0	0	0	0	0	0	0	0	0	0	0
TGGGGAATATTGGACAATGGGCGCAAGCCTGATCCAGCCATGCCGCGTGAGTGACGAAGGCCTTAGGGTTGTAAAGCTCTTTCACCGGTGAAGATAATGACGGTAACCGGAGAAGAAGCCCCGGCTAACTCCGTGCCAGCAGCCGCGGTAATACGGAGGGGGCGAGCGTTGTTCGGAATTACTGGGCGTAAAGCGCGCGTAGGCGGACTGATTAGTCAGGGGTGAAATCCCGAGGCTCAACCTCGGAACTGCCCTTGATACTGTCAGTCTAGAGATCGAGAGAGGTAAGTGGAATTCCTAGTGTAGAGGTGAAATTCGTAGATATTAGGAAGAACACCAGTGGCGAAGGCGGCTTACTGGCTCGATACTGACGCTGAGGTGCGAAAGCGTGGGGAGCAA…	ASV312	Lithophyllum sp.	Bacteria	Proteobacteria	Alphaproteobacteria	Parvibaculales	PS1 clade	NA	0	0	0	0	0	16	0	0	0	0	0	0	0	0	4	0	0	0	0	0	0	0	0	0	0	0	0	0	0	0	0	0	0	0	0	0	0	0	0	0	0
TGGGGAATATTGGACAATGGGCGCAAGCCTGATCCAGCAATACCTCGTGTGTGAAGAAGGCCCTAGGGTTGTAAAGCACTTTCAATTGGGACGAAGGGAGTAAAGTTAATACCTTTATTTCTTGACGGTACCTTTAGAAGAAGCACCGGCTAACTCCGTGCCAGCAGCCGCGGTAATACGGAGGGTGCAAGCGTTAATCGGAATTACTGGGCGTAAAGCGCGCGTAGGTGGTTGTTTAAGTCAGATGTGAAAGCCCTGGGCTTAACCTGGGAACTGCATTTGATACTGGGCAACTAGAGTATGGTAGAGGGAAGTGGAATTCCACATGTAGCGGTGAAATGCGTAGAGATGTGGAGGAACACCAGTGGCGAAGGCGACTTCCTGGACCAATACTGACAC…	ASV320	Lithophyllum sp.	Bacteria	Proteobacteria	Gammaproteobacteria	Arenicellales	Arenicellaceae	Arenicella	0	0	0	0	8	0	0	0	0	0	0	0	0	0	0	0	0	0	0	0	0	0	0	0	0	0	0	0	0	0	0	0	0	0	0	0	0	0	0	0	0
TGGGGAATTTTCCGCAATGGGCGCAAGCCTGACGGAGCAATACCGCGTGAGGGAGGAAGGCTCTTGGGTCGTAAACCTCTTTTGTCAGGGAAGAAGAAAGTGACGGTACCTGACGAATCAGCATCGGCTAACTCCGTGCCAGCAGCCGCGGTAATACGGAGGATGCAAGCGTTATCCGGAATTATTGGGCGTAAAGCGTCCGCAGGTGGCCAGTCAAGTCTGCTGTTAAAAACCAGGGCTCAACTCTGGGTCGGCGGTGGAAACTGACAGGCTAGAGTGCAGGAGGGGTAGAGGGAATTCCCGGTGTAGCGGTGAAATGCGTAGATATCGGGAAGAACATCGGTGGCGAAGGCGCTCTACTGGACTGCAACTGACACTCAGGGACGAAAGCTAGGGGAG…	ASV329	Lithophyllum sp.	Bacteria	Cyanobacteria	Cyanobacteriia	Cyanobacteriales	Coleofasciculaceae	Symploca PCC-8002	0	9	0	0	0	0	0	0	0	0	0	0	0	0	0	0	0	0	0	0	0	0	0	0	0	0	0	0	0	0	0	0	0	0	0	0	0	0	0	0	0
TAAGGAATATTGGTCAATGGACGAGAGTCTGAACCAGCCATGCCGCGTGCAGGAAGAAGGCGTTCCGCGTCGTAAACTGCTTTTATATAGGAAGAAAAAGTTTCTGCGGAAATCATTGACGGTACTATATGAATAAGCACCGGCTAACTACGTGCCAGCAGCCGCGGTAATACGTAGGGTGCAAGCGTTGTCCGGATTTATTGGGTTTAAAGGGTGCGTAGGCGGATTATTAAGTCTTGGGTGAAATCCTACCGCTTAACGGTAGAACTGCCTGAGAAACTGGTAATCTTGAGTATAGTTGAGGTAGCTGGAATTGGTGGTGTAGCGGTGAAATGCATAGATACCACCAGGAACCCCTATTGCGAAGGCAAGTTACTAAGCTATAACTGACGCTGATGC…	ASV355	Lithophyllum sp.	Bacteria	Bacteroidota	Bacteroidia	Cytophagales	Microscillaceae	Microscilla	0	0	0	0	0	0	0	0	0	0	0	0	0	0	0	0	0	0	0	0	0	0	0	0	0	0	0	0	0	3	5	0	0	0	0	0	0	0	0	0	0
TGGGGAATTTTCCGCAATGGGCGCAAGCCTGACGGAGCAAGACCGCGTGGGGGAGGAAAGCCTTTGGGTTGTAAACCCCTTTTCTCAGGGAAGAAGCAAGTGACGGTACCTGAGGAATCAGCCTCGGCTAACTCCGTGCCAGCAGCCGCGGTAATACGGAGGAGGCAAGCGTTATCCGGAATGATTGGGCGTAAAGCGTTCGTAGGTGGCAACTCAAGTCTGCTGTCAAAGACCGGAGCTCAACTCCGGAAAGGCAGTGGAAACTGAGTAGCTTGAGTGCGGTAGGGGCAGAGGGAATTCCCGGTGTAGCGGTGAAATGCGTAGAGATCGGGAAGAACACCGGTGGCGAAAGCGCTCTGCTGGGCCGCAACTGACACTGAGGGACGAAAGCTAGGGGAG…	ASV370	Lithophyllum sp.	Bacteria	Cyanobacteria	Cyanobacteriia	Cyanobacteriales	Phormidiaceae	Lyngbya PCC-7419	0	52	0	0	115	0	0	0	0	0	0	0	0	0	0	0	0	0	0	0	0	0	0	0	0	0	0	0	0	0	0	0	0	0	0	0	0	0	0	0	0
TGGGGAATATTGGACAATGGGGGAAACCCTGATCCAGCCATGCCGCGTGAGTGATGAAGGCCTTAGGGTTGTAAAGCTCTTTCGCTGGGGAAGATAATGACGGTACCCAGTAAAGAAGCCCCGGCTAACTTCGTGCCAGCAGCCGCGGTAATACGAAGGGGGCTAGCGTTGTTCGGAATTACTGGGCGTAAAGCGCACGTAGGCGGGTCGTTAAGTTAGAGGTGAAATCCCGGAGCTCAACTCCGGAACTGCCTTTGATACTGGCGATCTCGAGTTCGAGAGAGGTGAGTGGAATTCCGAGTGTAGAGGTGAAATTCGTAGATATTCGGAGGAACACCAGTGGCGAAGGCGGCTCACTGGCTCGATACTGACGCTGAGGTGCGAAAGCGTGGGGAGCAA…	ASV391	Lithophyllum sp.	Bacteria	Proteobacteria	Alphaproteobacteria	Rhizobiales	Rhizobiaceae	Cohaesibacter	0	0	0	0	0	55	0	0	0	0	0	0	0	0	0	0	0	0	0	0	0	0	0	0	0	0	0	0	0	0	0	0	0	0	0	0	0	0	0	0	0
TGAGGAATATTGCGCAATGGAGGAAACTCTGACGCAGCCATGCCGCGTGAGTGAAGAAGGCCCTAGGGTTGTAAAGCTCTTTCAACTGTGAGGATGATGACAGTAGCAGTAGAAGAAGCTCCGGCTAACTTCGTGCCAGCAGCCGCGGTAATACGAAGGGAGCAAGCGTTGTTCGGAATTACTGGGCGTAAAGGGCGTGTAGGCGGACTGTCCAGTCAGGGGTGAAATCCCGGGGCTCAACCTCGGAACTGCCTTTGATACTGACAGTCTAGAGTCCGCGAGGGGATAGTGGAATACTCAGTGTAGAGGTGAAATTCGTAGATATTGGGTAGAACACCAGTGGCGAAGGCGACTATCTGGAGCGGTACTGACGCTGAGGCGCGAAAGCGTGGGGAGCAA…	ASV409	Lithophyllum sp.	Bacteria	Proteobacteria	Alphaproteobacteria	Rhodospirillales	Terasakiellaceae	Aestuariispira	0	0	0	0	0	0	0	0	0	0	0	0	0	0	0	0	0	0	0	0	0	0	0	0	0	0	0	0	0	0	0	0	0	0	0	0	0	0	0	0	0
TGGGGAATTTTCCGCAATGGGCGCAAGCCTGACGGAGCAATACCGCGTGAGGGAGGAAGGCTCTTGGGTCGTAAACCTCTTTTGTCAGGGAAGAAGCAAGTGACGGTACCTGACGAATCAGCATCGGCTAACTCCGTGCCAGCAGCCGCGGTAATACGGAGGATGCAAGCGTTATCCGGAATTATTGGGCGTAAAGCGTCCGCAGGTGGCTTTTCAAGTCTGCTGTCAAAGGCCAGGGCTTAACTCTGGTTGGGCGGTGGAAACTGTAAAGCTAGAGTGCAGGAGGGGTAGAGGGAATTCCCGGTGTAGCGGTGAAATGCGTAGATATCGGGAAGAACATCGGTGGCGAAGGCGCTCTACTGGACTGCAACTGACACTCAGGGACGAAAGCTAGGGGAG…	ASV174	Lithophyllum sp.	Bacteria	Cyanobacteria	Cyanobacteriia	Cyanobacteriales	Coleofasciculaceae	Symploca PCC-8002	0	38	0	0	0	0	0	0	0	0	0	0	0	0	0	0	0	0	0	0	0	0	0	0	0	0	0	0	0	0	0	0	0	0	0	0	0	0	0	0	0
TGGGGAATTTTGCACAATGGACGAAAGTCTGATGCAGCAACGCCGCGTGAATGAAGAAGGCCCTTGGGTTGTAAAGTTCTTTCGGCAGGGAAGAGGGGCGGACCGGTTAATACCCGGATCGTCTGACGGTACCTGAAGAAGAAGCACCGGCTAACTCCGTGCCAGCAGCCGCGGTAATACGGAGGGTGCAAGCGTTGTTCGGAATGACTGGGCGTAAAGAGCACGTAGGCGGGTTTGTAAGTTGGGTGTGAAAGCCCCGGGCTTAACCTGGGAACTGCATTCAAAACTGCAAATCTTGAATACCTGAGAGGTTGGTAGAATTCCGGGTGTAGGAGTGAAATCCGTAGATATCCGGAGGAACATCGGCGGCGAAGGCGGCCAACTGGCAGTGTATTGACG…	ASV443	Lithophyllum sp.	Bacteria	Bdellovibrionota	Oligoflexia	Oligoflexales	Oligoflexaceae	NA	0	256	0	0	0	0	0	0	0	0	0	0	0	0	0	0	0	0	0	0	0	0	0	0	0	0	0	0	0	0	0	0	0	0	0	0	0	0	0	0	0
[truncated: 60 more columns]

## Sheet: Metadata
Metadata_file
Sample	Type	Traitement	Time
hab-11-2X	Algae	Lobophora spp.	T6: 6 months
hab-12-2X	Algae	Lithophyllum sp.	T6: 6 months
hab-18-2X	Algae	Control	T6: 6 months
hab-27-2X	Algae	Lobophora spp.	T6: 6 months
hab-28-2X	Algae	Lithophyllum sp.	T6: 6 months
hab-36-2X	Algae	Lithophyllum sp.	T6: 6 months
hab-37-2X	Algae	N. cf. megalocystum	T6: 6 months
hab-38-2X	Algae	Control	T6: 6 months
hab-45-2X	Algae	N. cf. megalocystum	T6: 6 months
hab-51-2X	Algae	Lobophora spp.	T6: 6 months
hab-54-2X	Algae	Control	T6: 6 months
hab-66-2X	Algae	Control	T6: 6 months
hab-67-2X	Algae	Lobophora spp.	T6: 6 months
hab-73-2X	Algae	N. cf. megalocystum	T6: 6 months
hab-76-2X	Algae	Lithophyllum sp.	T6: 6 months
hab-9-2X	Algae	N. cf. megalocystum	T6: 6 months
hab-C2-t0-2X	Algae	Control	T0
hab-C42-t0-2X	Algae	Control	T0
hab-C78-t0-2X	Algae	Control	T0
hab-EAU-t0-2X	Seawater	Seawater	T0
hab-eau-t1-2X	Seawater	Seawater	T1: 1 month
hab-eau-t2-2X	Seawater	Seawater	T2: 2 months
hab-eau-t4-2X	Seawater	Seawater	T4: 4 months
hab-eau-t6-2X	Seawater	Seawater	T6: 6 months
hab-Lb3-t0-2X	Algae	Lobophora spp.	T0
hab-Lb79-t0-2X	Algae	Lobophora spp.	T0
hab-t1-r-39-2X	Coral recruits	Lobophora spp.	T1: 1 month
hab-t1-r-40-2X	Coral recruits	Lithophyllum sp.	T1: 1 month
hab-t1-r-46-1-2X	Coral recruits	Control	T1: 1 month
hab-t1-r-46-2-2X	Coral recruits	Control	T1: 1 month
hab-t1-r-47-2X	Coral recruits	Lobophora spp.	T1: 1 month
hab-t1-r-49-2X	Coral recruits	N. cf. megalocystum	T1: 1 month
hab-t1-r-53-2X	Coral recruits	N. cf. megalocystum	T1: 1 month
hab-t1-r-58-2X	Coral recruits	Control	T1: 1 month
hab-t1-r-60-2X	Coral recruits	Lithophyllum sp.	T1: 1 month
hab-t1-r-61-2X	Coral recruits	N. cf. megalocystum	T1: 1 month
hab-t1-r-64-2X	Coral recruits	Lithophyllum sp.	T1: 1 month
hab-t1-r-67-2X	Coral recruits	Lobophora spp.	T1: 1 month
hab-t1-r-73-2X	Coral recruits	N. cf. megalocystum	T1: 1 month
hab-t1-r-74-2X	Coral recruits	Control	T1: 1 month
hab-t1-r-75-2X	Coral recruits	Lobophora spp.	T1: 1 month
hab-t1-r-76-2X	Coral recruits	Lithophyllum sp.	T1: 1 month
hab-t2-r-18-2X	Coral recruits	Control	T2: 2 months
hab-t2-r-19-2X	Coral recruits	Lobophora spp.	T2: 2 months
hab-t2-r-22-2X	Coral recruits	Control	T2: 2 months
hab-t2-r-29-2X	Coral recruits	N. cf. megalocystum	T2: 2 months
hab-t2-r-31-2X	Coral recruits	Lobophora spp.	T2: 2 months
hab-t2-r-36-2X	Coral recruits	Lithophyllum sp.	T2: 2 months
hab-t2-r-40-2X	Coral recruits	Lithophyllum sp.	T2: 2 months
hab-t2-r-58-2X	Coral recruits	Control	T2: 2 months
hab-t2-r-59-2X	Coral recruits	Lobophora spp.	T2: 2 months
hab-t2-r-60-2X	Coral recruits	Lithophyllum sp.	T2: 2 months
hab-t2-r-62-2X	Coral recruits	Control	T2: 2 months
hab-t2-r-63-2X	Coral recruits	Lobophora spp.	T2: 2 months
hab-t2-r-65-2X	Coral recruits	N. cf. megalocystum	T2: 2 months
hab-t2-r-69-2X	Coral recruits	N. cf. megalocystum	T2: 2 months
hab-t2-r-72-2X	Coral recruits	Lithophyllum sp.	T2: 2 months
hab-t2-r-73-2X	Coral recruits	N. cf. megalocystum	T2: 2 months
hab-t4-r-12-2X	Coral recruits	Lithophyllum sp.	T4: 4 months
hab-t4-r-18-2X	Coral recruits	Control	T4: 4 months
hab-t4-r-22-2X	Coral recruits	Control	T4: 4 months
hab-t4-r-29-2X	Coral recruits	N. cf. megalocystum	T4: 4 months
hab-t4-r-31-2X	Coral recruits	Lobophora spp.	T4: 4 months
hab-t4-r-33-2X	Coral recruits	N. cf. megalocystum	T4: 4 months
hab-t4-r-34-2X	Coral recruits	Control	T4: 4 months
hab-t4-r-36-2X	Coral recruits	Lithophyllum sp.	T4: 4 months
hab-t4-r-39-2X	Coral recruits	Lobophora spp.	T4: 4 months
hab-t4-r-40-2X	Coral recruits	Lithophyllum sp.	T4: 4 months
hab-t4-r-49-2X	Coral recruits	N. cf. megalocystum	T4: 4 months
hab-t4-r-51-2X	Coral recruits	Lobophora spp.	T4: 4 months
hab-t4-r-62-2X	Coral recruits	Control	T4: 4 months
hab-t4-r-65-2X	Coral recruits	N. cf. megalocystum	T4: 4 months
hab-t4-r-75-2X	Coral recruits	Lobophora spp.	T4: 4 months
hab-t4-r-76-2X	Coral recruits	Lithophyllum sp.	T4: 4 months
hab-t6-r-11-2X	Coral recruits	Lobophora spp.	T6: 6 months
hab-t6-r-16-2X	Coral recruits	Lithophyllum sp.	T6: 6 months
hab-t6-r-22-2X	Coral recruits	Control	T6: 6 months
hab-t6-r-28-2X	Coral recruits	Lithophyllum sp.	T6: 6 months
hab-t6-r-29-2X	Coral recruits	N. cf. megalocystum	T6: 6 months
hab-t6-r-36-2X	Coral recruits	Lithophyllum sp.	T6: 6 months
hab-t6-r-37-2X	Coral recruits	N. cf. megalocystum	T6: 6 months
hab-t6-r-39-2X	Coral recruits	Lobophora spp.	T6: 6 months
hab-t6-r-49-2X	Coral recruits	N. cf. megalocystum	T6: 6 months
hab-t6-r-51-2X	Coral recruits	Lobophora spp.	T6: 6 months
hab-t6-r-56-2X	Coral recruits	Lithophyllum sp.	T6: 6 months
hab-t6-r-58-2X	Coral recruits	Control	T6: 6 months
hab-t6-r-62-2X	Coral recruits	Control	T6: 6 months
hab-t6-r-74-2X	Coral recruits	Control	T6: 6 months
hab-t6-r-75-2X	Coral recruits	Lobophora spp.	T6: 6 months
hab-t6-r-9-2X	Coral recruits	N. cf. megalocystum	T6: 6 months
hab-Ti4-t0-2X	Algae	Lithophyllum sp.	T0
hab-Ti44-t0-2X	Algae	Lithophyllum sp.	T0
hab-Ti80-t0-2X	Algae	Lithophyllum sp.	T0
L-J7-1-2X	Coral larvae	Coral larvae	T0
L-J7-2-2X	Coral larvae	Coral larvae	T0
L-J7-3-2X	Coral larvae	Coral larvae	T0
L-J7-4-2X	Coral larvae	Coral larvae	T0
L-J7-5-2X	Coral larvae	Coral larvae	T0
uhab-Nf1-t0-2X	Algae	N. cf. megalocystum	T0
uhab-Nf41-t0-2X	Algae	N. cf. megalocystum	T0
uhab-Nf77-t0-2X	Algae	N. cf. megalocystum	T0
